# Supplementary material for: High-Throughput Molecular Characterization of the Microbiome in Breast Implant-Associated Anaplastic Large Cell Lymphoma and Peri-Implant Benign Seromas
Source: Cancers (Basel). 2025 Nov 29;17(23):3839. doi: 10.3390/cancers17233839 (PMC12691165; doi:10.3390/cancers17233839)
Supplement: Supplementary file 1 [file cancers-17-03839-s001.zip › Supplementary Table S1.xlsx]

## Sheet: WIMP counts
Supplementary Table 1: All organisms identified in all samples
type of organism	classes	Family	genus	organism	Chronic-01	Chronic-02	Acute-01	Mixed-01	BI-01	BI-02	BI-03	BI-04	BI-05	Acute-02	Mixed-02	Acute-03	BI-06	BI-07	BI-08	Mixed-03	Acute-04	BI-09	BI-10	Chronic-03	Chronic-04	Chronic-05	total
BACTERIA	Actinomycetia	Propionibacteriaceae	Cutibacterium	Cutibacterium acnes	0	10	1	0	11	6	0	3	10	0	0	6	14	5	1	1	1	5	22	23	3	5	127
BACTERIA	Clostridia	Clostridiaceae	Clostridium	Clostridium botulinum	0	0	0	0	0	0	0	95	0	0	0	0	0	0	0	0	0	0	0	0	0	0	95
BACTERIA	Negativicutes	Sporomusaceae	Pelosinus	Pelosinus fermentans JBW45	0	0	0	0	70	0	0	0	0	0	0	0	3	0	0	0	0	0	0	0	0	0	73
VIRUS	Caudoviricetes	Siphoviridae		Proteus phage VB_PmiS-Isfahan	1	0	0	0	1	0	3	17	0	0	0	6	0	0	0	0	0	0	1	0	0	0	29
FUNGUS	Malasseziomycetes	Malasseziaceae		Malassezia restricta	1	0	0	0	2	1	0	0	3	0	0	2	1	0	0	0	0	0	4	6	2	0	22
BACTERIA	Nostoc	Nostocaceae	Nostoc	Nostoc sp. C057	0	15	0	0	0	0	3	0	0	0	0	0	0	0	0	2	0	0	0	0	0	0	20
BACTERIA	Bacilli	Staphylococcaceae	Staphylococcus	Staphylococcus lugdunensis	0	0	0	16	0	0	0	0	0	0	0	0	0	0	0	0	0	0	0	0	0	0	16
BACTERIA	Bacilli	Staphylococcaceae	Staphylococcus	Staphylococcus epidermidis	1	1	0	0	0	0	0	0	0	0	0	1	2	1	1	1	0	0	0	3	0	0	11
BACTERIA	Actinomycetia	Propionibacteriaceae	Cutibacterium	Cutibacterium acnes subsp. defendens ATCC 11828	0	0	0	0	0	0	0	0	1	0	0	0	1	0	0	0	0	1	2	3	0	0	8
FUNGUS	Opisthokonta			Opisthokonta	0	3	0	0	0	0	2	0	0	0	1	0	0	0	1	0	0	0	0	0	0	0	7
FUNGUS	Leotiomycetes	Sclerotiniaceae		Botrytis cinerea B05.10	0	0	1	0	3	0	1	0	0	0	1	0	0	1	0	0	0	0	0	0	0	0	7
BACTERIA	Actinomycetia	Mycobacteriaceae	Mycobacterium	Mycobacterium branderi	0	0	0	0	0	0	0	0	0	0	0	0	0	0	0	0	0	0	0	0	0	6	6
BACTERIA	Gammaproteobacteria	Pasteurellaceae	Haemophilus	Haemophilus parainfluenzae	0	0	0	0	0	0	0	0	0	0	0	0	0	0	0	0	0	0	0	4	1	0	5
BACTERIA	Bacilli	Staphylococcaceae	Staphylococcus	Staphylococcus saccharolyticus	0	0	0	0	0	0	0	0	0	0	0	0	0	2	0	0	0	0	1	1	0	1	5
BACTERIA	Bacilli	Staphylococcaceae	Staphylococcus	Staphylococcus capitis	0	1	0	0	0	1	0	0	0	0	0	0	1	0	0	0	1	0	0	1	0	0	5
BACTERIA	Gammaproteobacteria	Chromatiaceae	Rheinheimera	Rheinheimera sp. LHK132 (genus)	0	0	0	0	0	0	0	0	0	0	0	0	0	4	0	0	0	0	0	0	0	0	4
VIRUS	Malgrandaviricetes	Microviridae		Escherichia virus phiX174	0	0	0	0	4	0	0	0	0	0	0	0	0	0	0	0	0	0	0	0	0	0	4
BACTERIA	Gammaproteobacteria	Enterobacteriaceae	Escherichia	Escherichia coli	2	0	0	0	0	0	0	0	0	0	0	0	0	0	1	0	0	0	0	0	0	0	3
BACTERIA	Gammaproteobacteria	Moraxellaceae	Moraxella	Moraxella osloensis	0	0	0	0	0	0	0	0	0	0	0	1	0	2	0	0	0	0	0	0	0	0	3
BACTERIA	Gammaproteobacteria	Moraxellaceae	Acinetobacter	Acinetobacter baumannii	0	0	0	1	0	0	0	0	0	0	1	0	0	0	0	0	0	0	0	1	0	0	3
BACTERIA	Bacilli	Staphylococcaceae	Staphylococcus	Staphylococcus	0	0	0	0	0	0	0	0	1	0	0	0	0	0	1	0	0	0	0	0	0	1	3
BACTERIA	Bacillus	Bacillidae	Bacillus	Bacillus	0	0	0	0	0	0	0	0	0	0	1	0	0	1	0	0	0	0	0	0	0	0	2
BACTERIA	Betaproteobacteria	Burkholderiaceae	Burkholderia	Burkholderia sp. BDU8 (genus) PMID: 34644162	0	0	0	0	0	0	0	0	0	0	0	0	0	0	0	0	0	0	1	0	0	1	2
BACTERIA	Actinomycetia	Corynebacteriaceae	Corynebacterium	Corynebacterium tuberculostearicum	0	0	0	0	0	0	0	0	0	0	0	0	0	0	0	1	0	0	0	1	0	0	2
BACTERIA	Gammaproteobacteria	Erwiniaceae	Pantoea	Pantoea agglomerans	0	0	0	1	0	0	0	0	0	0	0	0	0	1	0	0	0	0	0	0	0	0	2
VIRUS	Herviviricetes	Herpesviridae		Human gammaherpesvirus 8	0	0	0	0	0	1	0	0	0	0	0	0	0	0	0	0	0	0	0	0	1	0	2
BACTERIA	Gammaproteobacteria	Morganellaceae	Proteus	Proteus mirabilis	0	0	0	0	1	0	0	0	0	0	1	0	0	0	0	0	0	0	0	0	0	0	2
BACTERIA	Bacilli	Paenibacillaceae	Paenibacillus	Paenibacillus ihbetae	0	0	1	0	0	0	0	1	0	0	0	0	0	0	0	0	0	0	0	0	0	0	2
BACTERIA	Gammaproteobacteria	Pseudomonadaceae	Pseudomonas	Pseudomonas (genus)	1	0	0	1	0	0	0	0	0	0	0	0	0	0	0	0	0	0	0	0	0	0	2
BACTERIA	Gammaproteobacteria	Pseudomonadaceae	Pseudomonas	Pseudomonas stutzeri (PMID: 16760312)	0	0	0	0	0	0	0	0	0	0	0	2	0	0	0	0	0	0	0	0	0	0	2
VIRUS	Revtraviricetes	Retroviridae		Human endogenous retrovirus K113	0	0	0	1	0	0	0	1	0	0	0	0	0	0	0	0	0	0	0	0	0	0	2
FUNGUS	Saccharomycetes	Saccharomycetaceae		Saccharomyces cerevisiae S288C	0	0	0	0	0	0	1	0	0	0	1	0	0	0	0	0	0	0	0	0	0	0	2
BACTERIA	Bacilli	Streptococcaceae	Streptococcus	Streptococcus mitis	0	0	0	0	1	0	0	0	0	0	0	0	0	0	0	0	0	0	0	1	0	0	2
BACTERIA	Flavobacteriia	Weeksellaceae	Cloacibacterium	Cloacibacterium normanense	0	0	0	0	0	0	0	0	0	0	0	0	0	2	0	0	0	0	0	0	0	0	2
BACTERIA	Flavobacteriia	Weeksellaceae	Epilithonimonas	Epilithonimonas vandammei (Chryseobacterium hominis)	0	0	0	0	0	0	0	0	0	0	0	0	0	2	0	0	0	0	0	0	0	0	2
BACTERIA	Acidobacteriia	Acidobacteriaceae	Koribacter	Candidatus Koribacter versatilis Ellin345	0	0	0	0	0	0	0	0	1	0	0	0	0	0	0	0	0	0	0	0	0	0	1
BACTERIA	Actinomycetia	Actinomycetaceae	Actinomyces	Actinomyces sp. 432 (genus)	0	0	0	0	0	0	0	1	0	0	0	0	0	0	0	0	0	0	0	0	0	0	1
BACTERIA	Gammaproteobacteria	Aeromonadaceae	Aeromonas	Aeromonas caviae	0	0	0	0	0	0	0	0	0	0	0	0	0	1	0	0	0	0	0	0	0	0	1
BACTERIA	Gammaproteobacteria	Aeromonadaceae	Aeromonas	Aeromonas veronii	0	0	0	0	0	0	0	0	0	0	0	0	0	1	0	0	0	0	0	0	0	0	1
BACTERIA	Gammaproteobacteria	Aeromonadaceae	Aeromonas	Aeromonas sp. CA23 (genus)	1	0	0	0	0	0	0	0	0	0	0	0	0	0	0	0	0	0	0	0	0	0	1
BACTERIA	Betaproteobacteria	Alcaligenaceae	Achromobacter	Achromobacter xylosoxidans	0	0	0	0	0	0	0	1	0	0	0	0	0	0	0	0	0	0	0	0	0	0	1
BACTERIA	Betaproteobacteria	Alcaligenaceae	Oligella	Oligella ureolytica	0	0	0	1	0	0	0	0	0	0	0	0	0	0	0	0	0	0	0	0	0	0	1
BACTERIA	Gammaproteobacteria	Alcanivoracaceae	Alcanivorax	Alcanivorax dieselolei B5	0	0	0	0	0	0	0	0	0	0	0	0	0	0	0	0	0	0	1	0	0	0	1
BACTERIA	Gammaproteobacteria	Alteromonadaceae	Alteromonas	Alteromonas pelagimontana	0	0	0	0	0	0	0	0	0	0	1	0	0	0	0	0	0	0	0	0	0	0	1
BACTERIA	Alphaproteobacteria	Anaplasmataceae	Wolbachia	Wolbachia endosymbiont of Drosophila ananassae	0	0	0	0	0	0	0	0	0	0	1	0	0	0	0	0	0	0	0	0	0	0	1
BACTERIA	Epsilonproteobacteria	Arcobacteraceae	Arcobacter	Arcobacter cloacae	0	1	0	0	0	0	0	0	0	0	0	0	0	0	0	0	0	0	0	0	0	0	1
BACTERIA	Alphaproteobacteria	Azospirillaceae	Azospirillum	Azospirillum (genus)	0	0	0	0	0	0	0	0	0	0	0	0	0	1	0	0	0	0	0	0	0	0	1
BACTERIA	Bacilli	Bacillaceae	Bacillus	Bacillus subtilis group (PMID: 7557333)	0	0	0	0	0	1	0	0	0	0	0	0	0	0	0	0	0	0	0	0	0	0	1
BACTERIA	Bacilli	Bacillaceae	Lentibacillus	Lentibacillus amyloliquefaciens	0	0	0	0	0	0	0	0	0	0	0	0	0	0	0	0	0	0	0	0	0	1	1
BACTERIA	Bacteroidia	Bacteroidaceae	Bacteroides	Bacteroides fragilis	0	0	0	1	0	0	0	0	0	0	0	0	0	0	0	0	0	0	0	0	0	0	1
BACTERIA	Bacteroidia	Bacteroidaceae	Bacteroides	Bacteroides (genus)	0	0	0	0	0	0	0	0	0	0	0	1	0	0	0	0	0	0	0	0	0	0	1
BACTERIA	Bacteroidia	Bacteroidaceae	Bacteroides	Bacteroides dorei CL03T12C01	0	0	0	0	0	0	1	0	0	0	0	0	0	0	0	0	0	0	0	0	0	0	1
BACTERIA	Spirochaetia	Borreliaceae	Borrelia	Borrelia miyamotoi	0	0	0	0	0	0	0	0	0	0	0	0	0	0	0	0	0	1	0	0	0	0	1
BACTERIA	Spirochaetia	Borreliaceae	Borrelia	Borrelia turicatae	0	0	0	1	0	0	0	0	0	0	0	0	0	0	0	0	0	0	0	0	0	0	1
BACTERIA	Epsilonproteobacteria	Campylobacteraceae	Campylobacter	Campylobacter	0	0	0	0	0	0	0	0	0	0	0	0	0	0	1	0	0	0	0	0	0	0	1
BACTERIA	Bacilli	Carnobacteriaceae	Dolosigranulum	Dolosigranulum pigrum	0	0	0	0	0	0	0	0	0	0	0	0	1	0	0	0	0	0	0	0	0	0	1
FUNGUS	Sordariomycetes	Chaetomiaceae		Chaetomiaceae	0	0	0	0	0	0	0	0	0	0	0	0	0	0	0	0	0	0	0	0	0	1	1
BACTERIA	Betaproteobacteria	Chitinibacteraceae	Iodobacter	Iodobacter fluviatilis	0	0	0	0	0	0	0	0	0	0	0	0	0	0	0	0	0	0	1	0	0	0	1
BACTERIA	Chitinophagia	Chitinophagaceae	Niastella	Niastella koreensis GR20-10	0	0	0	0	0	0	0	0	0	0	0	0	0	0	1	0	0	0	0	0	0	0	1
BACTERIA	Geminocystis	Chroococcaceae	Geminocystis	Geminocystis sp. NIES-3708 (genus)	1	0	0	0	0	0	0	0	0	0	0	0	0	0	0	0	0	0	0	0	0	0	1
BACTERIA	Clostridia	Clostridiaceae	Caloramator	Caloramator sp. E03	0	0	0	0	0	0	0	0	0	0	0	1	0	0	0	0	0	0	0	0	0	0	1
BACTERIA	Clostridia	Clostridiaceae	Clostridium	Clostridium	0	0	0	0	0	0	0	0	0	0	0	0	0	0	0	0	0	0	0	1	0	0	1
BACTERIA	Clostridia	Clostridiaceae	Clostridium	Clostridium botulinum BKT015925	0	0	0	0	0	0	0	0	0	0	0	0	0	0	1	0	0	0	0	0	0	0	1
BACTERIA	Clostridia	Clostridiaceae	Clostridium	Clostridium estertheticum subsp. estertheticum	0	0	0	0	0	0	0	1	0	0	0	0	0	0	0	0	0	0	0	0	0	0	1
BACTERIA	Clostridia	Clostridiaceae	Clostridium	Clostridium isatidis	0	0	0	0	0	0	0	0	0	0	0	0	0	0	1	0	0	0	0	0	0	0	1
BACTERIA	Clostridia	Clostridiaceae	Clostridium	Clostridium pasteurianum	0	0	0	0	1	0	0	0	0	0	0	0	0	0	0	0	0	0	0	0	0	0	1
BACTERIA	Clostridia	Clostridiaceae	Clostridium	Clostridium saccharoperbutylacetonicum N1-4(HMT)	0	0	0	0	0	0	0	0	0	0	0	0	0	0	0	0	0	0	0	0	1	0	1
BACTERIA	Clostridia	Clostridiaceae		Clostridiales (order)	0	0	0	0	0	0	0	0	0	0	0	0	0	0	0	0	0	0	0	0	0	1	1
BACTERIA	Insecta	Coccidae	Rhodococcus	Rhodococcus (genus)	0	0	0	0	0	0	0	0	0	0	1	0	0	0	0	0	0	0	0	0	0	0	1
BACTERIA	Betaproteobacteria	Comamonadaceae	Acidovorax	Acidovorax sp. KKS102 (genus)	0	0	0	0	0	0	0	0	0	0	0	0	0	0	1	0	0	0	0	0	0	0	1
BACTERIA	Betaproteobacteria	Comamonadaceae	Polaromonas	Polaromonas sp. JS666 (genus)	0	0	0	0	0	0	0	0	0	0	0	0	0	0	1	0	0	0	0	0	0	0	1
BACTERIA	Betaproteobacteria	Comamonadaceae	Paucibacter	Paucibacter sp. KCTC 42545 (genus)	0	0	0	0	0	0	0	0	0	0	0	0	0	0	1	0	0	0	0	0	0	0	1
BACTERIA	Actinomycetia	Corynebacteriaceae	Corynebacterium	Corynebacterium glucuronolyticum	0	0	0	0	0	0	0	0	0	0	0	0	0	0	0	0	0	1	0	0	0	0	1
BACTERIA	Deltaproteobacteria	Desulfobacteraceae	Desulfosarcina	Desulfosarcina ovata	0	0	0	0	0	0	0	1	0	0	0	0	0	0	0	0	0	0	0	0	0	0	1
BACTERIA	Deltaproteobacteria	Desulfovibrionaceae	Lawsonia	Lawsonia intracellularis (PMID: 30140680)	0	0	0	0	1	0	0	0	0	0	0	0	0	0	0	0	0	0	0	0	0	0	1
BACTERIA	Gammaproteobacteria	Ectothiorhodospiraceae	Thioalkalivibrio	Thioalkalivibrio paradoxus ARh 1	0	0	0	0	0	0	0	0	0	0	1	0	0	0	0	0	0	0	0	0	0	0	1
BACTERIA	Gammaproteobacteria	Enterobacteriaceae	Klebsiella	Klebsiella michiganensis	0	0	0	0	0	0	0	0	0	0	0	0	0	1	0	0	0	0	0	0	0	0	1
BACTERIA	Gammaproteobacteria	Enterobacteriaceae	Raoultella	Raoultella terrigena	0	0	0	0	0	0	0	0	0	0	0	0	0	1	0	0	0	0	0	0	0	0	1
BACTERIA	Gammaproteobacteria	Enterobacteriaceae	Candidatus Gullanella	Candidatus Gullanella endobia	0	0	0	0	0	0	0	0	0	0	0	0	0	0	0	0	0	0	0	1	0	0	1
BACTERIA	Gammaproteobacteria	Enterobacteriaceae	Klebsiella	Klebsiella grimontii	0	0	0	0	0	0	0	0	0	0	0	0	0	0	1	0	0	0	0	0	0	0	1
BACTERIA	Gammaproteobacteria	Enterobacteriaceae	Leclercia	Leclercia adecarboxylata	0	0	0	0	0	0	0	0	0	0	0	0	0	0	0	0	0	0	0	0	1	0	1
BACTERIA	Gammaproteobacteria	Enterobacteriaceae	Shigella	Shigella boydii	0	0	0	0	0	0	0	0	0	0	0	0	0	0	0	0	0	1	0	0	0	0	1
BACTERIA	Bacilli	Enterococcaceae	Enterococcus	Enterococcus faecium	0	0	0	0	0	0	0	0	0	0	0	0	0	0	0	0	0	0	0	0	1	0	1
BACTERIA	Bacilli	Enterococcaceae	Melissococcus	Melissococcus plutonius	0	0	1	0	0	0	0	0	0	0	0	0	0	0	0	0	0	0	0	0	0	0	1
BACTERIA	Mollicutes	Entomoplasmataceae	Mesoplasma	Mesoplasma florum	0	0	0	0	0	0	0	0	0	0	0	0	0	0	0	0	0	0	0	0	1	0	1
BACTERIA	Flavobacteriia	Flavobacteriaceae	Capnocytophaga	Capnocytophaga sp. oral taxon 878 (genus)	0	0	0	0	0	0	0	0	0	1	0	0	0	0	0	0	0	0	0	0	0	0	1
BACTERIA	Flavobacteriia	Flavobacteriaceae	Flavobacterium	Flavobacterium gilvum	0	0	0	0	0	0	0	0	0	0	0	0	0	0	0	1	0	0	0	0	0	0	1
BACTERIA	Flavobacteriia	Flavobacteriaceae	Flavobacterium	Flavobacterium pallidum	0	0	0	0	0	0	0	0	0	0	0	0	0	0	1	0	0	0	0	0	0	0	1
BACTERIA	Flavobacteriia	Flavobacteriaceae	Maribacter	Maribacter sp. MJ134 (genus)	0	0	0	0	1	0	0	0	0	0	0	0	0	0	0	0	0	0	0	0	0	0	1
BACTERIA	Flavobacteriia	Flavobacteriaceae	Winogradskyella	Winogradskyella sp. J14-2	0	0	0	0	0	0	0	0	0	0	0	0	1	0	0	0	0	0	0	0	0	0	1
BACTERIA	Flavobacteriia	Flavobacteriaceae		Flavobacteriales (order)	0	0	0	0	0	0	0	0	0	0	0	0	0	0	1	0	0	0	0	0	0	0	1
BACTERIA	Gammaproteobacteria	Francisellaceae	Francisella	Francisella philomiragia	0	0	0	0	0	0	0	0	0	0	0	0	0	0	0	1	0	0	0	0	0	0	1
BACTERIA	Fusobacteriia	Fusobacteriaceae	Fusobacterium	Fusobacterium	0	0	0	0	0	0	0	0	0	0	0	0	0	0	0	0	0	0	0	0	0	1	1
BACTERIA	Fusobacteriia	Fusobacteriaceae	Fusobacterium	Fusobacterium nucleatum	0	0	0	0	0	0	0	0	0	0	0	0	0	0	1	0	0	0	0	0	0	0	1
BACTERIA	Bacilli	Gemellaceae	Gemella	Gemella sanguinis (PMID: 9738079)	0	0	0	0	0	0	0	0	0	0	0	0	0	0	0	0	0	0	0	0	1	0	1
BACTERIA	Gammaproteobacteria	Halomonadaceae	Kushneria	Kushneria konosiri	1	0	0	0	0	0	0	0	0	0	0	0	0	0	0	0	0	0	0	0	0	0	1
BACTERIA	Cytophagia	Hymenobacteraceae	Hymenobacter	Hymenobacter sp. DG01 (genus)	0	0	0	0	0	0	0	0	0	0	0	0	0	0	0	0	0	0	1	0	0	0	1
BACTERIA	Clostridia	Lachnospiraceae	Blautia	Blautia argi	0	0	0	0	0	0	0	0	0	0	0	0	1	0	0	0	0	0	0	0	0	0	1
BACTERIA	Clostridia	Lachnospiraceae	Blautia	Blautia hansenii DSM 20583	0	0	0	0	0	0	0	0	0	0	0	0	0	0	0	0	0	1	0	0	0	0	1
BACTERIA	Clostridia	Lachnospiraceae	Lachnoanaerobaculum	Lachnoanaerobaculum umeaense	0	0	0	0	0	0	0	0	0	0	0	0	0	0	0	0	0	0	0	0	1	0	1
BACTERIA	Bacilli	Lactobacillaceae	Lactobacillus	Lactobacillus apis	0	1	0	0	0	0	0	0	0	0	0	0	0	0	0	0	0	0	0	0	0	0	1
BACTERIA	Bacilli	Lactobacillaceae	Lactobacillus	Lactobacillus delbrueckii	0	0	0	0	0	0	0	0	0	0	1	0	0	0	0	0	0	0	0	0	0	0	1
BACTERIA	Bacilli	Lactobacillaceae	Leuconostoc	Leuconostoc kimchii IMSNU 11154 (PMID: 11034505)	0	0	0	0	0	0	1	0	0	0	0	0	0	0	0	0	0	0	0	0	0	0	1
BACTERIA	Actinomycetia	Lawsonellaceae	Lawsonella	Lawsonella clevelandensis	0	0	0	0	0	0	0	0	0	0	0	0	0	0	0	0	0	0	1	0	0	0	1
BACTERIA	Spirochaetia	Leptospiraceae	Leptospira	Leptospira mayottensis (PMID: 25249563)	0	1	0	0	0	0	0	0	0	0	0	0	0	0	0	0	0	0	0	0	0	0	1
BACTERIA	Bacilli	Listeriaceae	Listeria	Listeria monocytogenes	0	0	0	1	0	0	0	0	0	0	0	0	0	0	0	0	0	0	0	0	0	0	1
BACTERIA	Alphaproteobacteria	Methylobacteriaceae	Methylobacterium	Methylobacterium aquaticum	0	1	0	0	0	0	0	0	0	0	0	0	0	0	0	0	0	0	0	0	0	0	1
BACTERIA	Alphaproteobacteria	Methylocystaceae		Methylocystaceae (Family)	0	0	0	0	0	0	0	0	0	0	1	0	0	0	0	0	0	0	0	0	0	0	1
BACTERIA	Actinomycetia	Microbacteriaceae	Microbacterium	Microbacterium (genus)	0	0	0	0	0	0	0	0	0	0	0	0	0	1	0	0	0	0	0	0	0	0	1
BACTERIA	Actinomycetia	Micrococcaceae	Micrococcus	Micrococcus luteus	1	0	0	0	0	0	0	0	0	0	0	0	0	0	0	0	0	0	0	0	0	0	1
BACTERIA	Actinomycetia	Micrococcaceae	Rothia	Rothia aeria	0	0	0	0	0	0	0	0	0	0	0	0	0	0	0	0	0	0	0	1	0	0	1
BACTERIA	Actinomycetia	Micrococcaceae	Rothia	Rothia mucilaginosa	0	0	0	0	0	0	0	0	0	0	0	0	0	0	0	0	0	0	0	0	1	0	1
BACTERIA	Actinomycetia	Micrococcaceae	Rothia	Rothia mucilaginosa DY-18	0	0	0	0	0	0	0	0	0	0	0	0	0	0	0	0	0	0	0	1	0	0	1
BACTERIA	Microcystis	Microcystaceae	Microcystis	Microcystis sp. MC19	0	0	0	0	0	0	0	0	0	0	0	0	0	0	1	0	0	0	0	0	0	0	1
BACTERIA	Gammaproteobacteria	Moraxellaceae	Acinetobacter	Acinetobacter calcoaceticus/baumannii complex	0	0	0	0	0	0	1	0	0	0	0	0	0	0	0	0	0	0	0	0	0	0	1
BACTERIA	Gammaproteobacteria	Moraxellaceae	Acinetobacter	Acinetobacter haemolyticus	0	0	0	0	1	0	0	0	0	0	0	0	0	0	0	0	0	0	0	0	0	0	1
BACTERIA	Gammaproteobacteria	Moraxellaceae	Acinetobacter	Acinetobacter junii	0	0	0	0	0	0	0	0	0	0	0	0	0	0	1	0	0	0	0	0	0	0	1
BACTERIA	Gammaproteobacteria	Moraxellaceae	Acinetobacter	Acinetobacter lwoffii	0	0	0	0	0	0	0	0	0	0	0	0	0	0	0	0	0	0	0	1	0	0	1
BACTERIA	Gammaproteobacteria	Moraxellaceae	Acinetobacter	Acinetobacter sp. CS-2 (genus)	0	0	0	0	0	0	0	0	0	0	0	0	0	0	0	0	0	0	0	0	1	0	1
BACTERIA	Gammaproteobacteria	Moraxellaceae	Acinetobacter	Acinetobacter wuhouensis	0	0	0	0	1	0	0	0	0	0	0	0	0	0	0	0	0	0	0	0	0	0	1
BACTERIA	Gammaproteobacteria	Moraxellaceae	Psychrobacter	Psychrobacter sp. DAB_AL43B (genus)	1	0	0	0	0	0	0	0	0	0	0	0	0	0	0	0	0	0	0	0	0	0	1
BACTERIA	Mollicutes	Mycoplasmataceae	Mesomycoplasma	Mycoplasma dispar	0	0	0	0	0	0	1	0	0	0	0	0	0	0	0	0	0	0	0	0	0	0	1
BACTERIA	Mollicutes	Mycoplasmataceae	Mycoplasmopsis	Mycoplasma edwardii	0	0	0	1	0	0	0	0	0	0	0	0	0	0	0	0	0	0	0	0	0	0	1
BACTERIA	Betaproteobacteria	Neisseriaceae	Neisseria	Neisseria subflava	0	0	0	0	0	0	0	0	0	0	0	0	0	0	0	0	0	0	0	0	1	0	1
BACTERIA	Actinomycetia	Nocardiaceae	Rhodococcus	Rhodococcus sp. PAMC28707 (genus)	0	0	0	0	0	0	0	0	0	0	0	0	0	0	0	0	0	0	1	0	0	0	1
BACTERIA	Actinomycetia	Nocardioidaceae	Nocardioides	Nocardioides mesophilus	0	0	0	0	1	0	0	0	0	0	0	0	0	0	0	0	0	0	0	0	0	0	1
BACTERIA	Nostoc	Nostocaceae	Nostoc	Nostoc sp. NIES-3756	0	0	0	0	1	0	0	0	0	0	0	0	0	0	0	0	0	0	0	0	0	0	1
BACTERIA	Betaproteobacteria	Oxalobacteraceae	Massilia	unclassified Massilia (genus)	0	0	0	0	0	0	0	0	0	0	0	0	0	0	0	0	1	0	0	0	0	0	1
BACTERIA	Bacilli	Paenibacillaceae	Paenibacillus	Paenibacillus sp. FSL R5-0912 (genus)	0	0	0	0	1	0	0	0	0	0	0	0	0	0	0	0	0	0	0	0	0	0	1
BACTERIA	Bacilli	Paenibacillaceae	Paenibacillus	Paenibacillus sp. FSL R7-0273 (genus)	0	0	0	0	0	0	0	0	0	0	1	0	0	0	0	0	0	0	0	0	0	0	1
BACTERIA	Chlamydiia	Parachlamydiaceae	Neochlamydia	Neochlamydia sp. S13 (genus)	0	0	0	0	1	0	0	0	0	0	0	0	0	0	0	0	0	0	0	0	0	0	1
BACTERIA	Gammaproteobacteria	Pasteurellaceae	Avibacterium	Avibacterium paragallinarum	0	0	0	0	0	0	0	0	0	0	0	0	0	1	0	0	0	0	0	0	0	0	1
BACTERIA	Gammaproteobacteria	Pasteurellaceae	Haemophilus	Haemophilus influenzae	0	0	1	0	0	0	0	0	0	0	0	0	0	0	0	0	0	0	0	0	0	0	1
BACTERIA	Gammaproteobacteria	Pasteurellaceae	Haemophilus	Haemophilus parahaemolyticus	0	0	0	0	0	0	0	1	0	0	0	0	0	0	0	0	0	0	0	0	0	0	1
BACTERIA	Alphaproteobacteria	Pelagibacteraceae	Pelagibacterium	Candidatus Pelagibacter ubique HTCC1062	0	1	0	0	0	0	0	0	0	0	0	0	0	0	0	0	0	0	0	0	0	0	1
BACTERIA	Tissierellia	Peptoniphilaceae	Parvimonas	Parvimonas micra	0	0	0	0	0	0	0	0	0	0	0	0	0	0	0	0	0	0	0	1	0	0	1
BACTERIA	Tissierellia	Peptoniphilaceae		Peptoniphilaceae (family)	0	0	0	0	0	0	0	0	0	0	0	0	0	0	0	0	0	0	0	0	1	0	1
BACTERIA	Clostridia	Peptostreptococcaceae	Romboutsia	Romboutsia sp. CE17	0	0	0	0	1	0	0	0	0	0	0	0	0	0	0	0	0	0	0	0	0	0	1
FUNGUS	Saccharomycetes	Pichiaceae		Brettanomyces nanus	1	0	0	0	0	0	0	0	0	0	0	0	0	0	0	0	0	0	0	0	0	0	1
FUNGUS	Saccharomycetes	Pichiaceae		Pichia kudriavzevii	0	0	0	0	0	0	1	0	0	0	0	0	0	0	0	0	0	0	0	0	0	0	1
BACTERIA	Actinomycetia	Propionibacteriaceae	Cutibacterium	Cutibacterium granulosum	0	0	0	0	0	0	0	0	0	0	0	0	0	1	0	0	0	0	0	0	0	0	1
BACTERIA	Actinomycetia	Propionibacteriaceae		Propionibacteriaceae (family)	0	0	0	0	0	0	0	0	0	0	0	0	0	0	0	0	0	0	1	0	0	0	1
BACTERIA	Gammaproteobacteria	Pseudomonadaceae	Pseudomonas	Pseudomonas aeruginosa (PMID: 16291692)	0	0	0	1	0	0	0	0	0	0	0	0	0	0	0	0	0	0	0	0	0	0	1
BACTERIA	Gammaproteobacteria	Pseudomonadaceae	Pseudomonas	Pseudomonas putida NBRC 14164	0	0	0	0	0	0	0	0	0	0	0	1	0	0	0	0	0	0	0	0	0	0	1
BACTERIA	Gammaproteobacteria	Pseudomonadaceae	Pseudomonas	Pseudomonas rhizosphaerae	0	0	0	0	0	0	0	0	0	0	0	0	0	0	0	0	1	0	0	0	0	0	1
BACTERIA	Gammaproteobacteria	Pseudomonadaceae	Pseudomonas	Pseudomonas sediminis	0	0	0	0	0	0	0	0	0	0	0	1	0	0	0	0	0	0	0	0	0	0	1
BACTERIA	Gammaproteobacteria	Pseudomonadaceae	Pseudomonas	Pseudomonas sp. DTU12.3	0	1	0	0	0	0	0	0	0	0	0	0	0	0	0	0	0	0	0	0	0	0	1
BACTERIA	Gammaproteobacteria	Pseudomonadaceae	Pseudomonas	Pseudomonas sp. TUM18999	0	0	0	1	0	0	0	0	0	0	0	0	0	0	0	0	0	0	0	0	0	0	1
BACTERIA	Gammaproteobacteria	Pseudomonadaceae	Pseudomonas	Pseudomonas syringae pv. syringae	0	0	0	0	0	1	0	0	0	0	0	0	0	0	0	0	0	0	0	0	0	0	1
BACTERIA	Actinomycetia	Pseudonocardiaceae	Pseudonocardia	Pseudonocardia sp. AL041005-10 (genus)	0	0	0	0	0	0	0	0	0	0	0	0	1	0	0	0	0	0	0	0	0	0	1
BACTERIA	Alphaproteobacteria	Rhizobiaceae	Neorhizobium	Neorhizobium sp. SOG26. (genus)	0	0	0	0	0	0	0	0	0	0	0	0	0	0	0	0	0	0	0	1	0	0	1
BACTERIA	Alphaproteobacteria	Rhizobiaceae	Pseudorhizobium	Rhizobium flavum (PMID: 24639241)	0	0	0	0	0	0	0	0	0	0	0	0	0	0	0	0	0	0	1	0	0	0	1
BACTERIA	Alphaproteobacteria	Rhizobiaceae	Rhizobium	Rhizobium rhizoryzae (PMID: 24449787)	0	0	0	0	0	0	0	0	0	0	0	0	1	0	0	0	0	0	0	0	0	0	1
BACTERIA	Alphaproteobacteria	Rhodobacteraceae	Paracoccus	Paracoccus sp. Arc7-R13 (genus)	0	1	0	0	0	0	0	0	0	0	0	0	0	0	0	0	0	0	0	0	0	0	1
BACTERIA	Alphaproteobacteria	Roseobacteraceae	Dinoroseobacter	Dinoroseobacter shibae DFL 12 = DSM 16493	0	0	0	1	0	0	0	0	0	0	0	0	0	0	0	0	0	0	0	0	0	0	1
FUNGUS	Saccharomycetes	Saccharomycetaceae		saccharomyceta	0	0	0	0	1	0	0	0	0	0	0	0	0	0	0	0	0	0	0	0	0	0	1
BACTERIA	Gammaproteobacteria	Shewanellaceae	Shewanella	Shewanella psychrophila	0	0	0	0	1	0	0	0	0	0	0	0	0	0	0	0	0	0	0	0	0	0	1
VIRUS	Caudoviricetes	Siphoviridae		Propionibacterium phage P100_1	0	0	0	0	0	0	0	0	0	0	0	0	0	0	1	0	0	0	0	0	0	0	1
VIRUS	Caudoviricetes	Siphoviridae		Propionibacterium phage PHL132N00	1	0	0	0	0	0	0	0	0	0	0	0	0	0	0	0	0	0	0	0	0	0	1
BACTERIA	Betaproteobacteria	Sphaerotilaceae	Methylibium	Methylibium sp. Pch-M (genus)	0	0	0	0	0	0	0	0	0	0	0	0	0	0	1	0	0	0	0	0	0	0	1
BACTERIA	Sphingobacteriia	Sphingobacteriaceae	Sphingobacterium	Sphingobacterium sp. DR205 (genus)	0	0	0	0	0	0	0	1	0	0	0	0	0	0	0	0	0	0	0	0	0	0	1
BACTERIA	Alphaproteobacteria	Sphingomonadaceae	Sphingomonas	Sphingomonas sp. DH-S5 (genus)	1	0	0	0	0	0	0	0	0	0	0	0	0	0	0	0	0	0	0	0	0	0	1
BACTERIA	Cytophagia	Spirosomaceae	Arcticibacterium	Arcticibacterium luteifluviistationis	0	1	0	0	0	0	0	0	0	0	0	0	0	0	0	0	0	0	0	0	0	0	1
BACTERIA	Bacilli	Staphylococcaceae	Staphylococcus	Staphylococcus aureus	0	0	0	0	0	0	0	0	0	1	0	0	0	0	0	0	0	0	0	0	0	0	1
BACTERIA	Bacilli	Staphylococcaceae	Staphylococcus	Staphylococcus cohnii	0	0	0	1	0	0	0	0	0	0	0	0	0	0	0	0	0	0	0	0	0	0	1
BACTERIA	Bacilli	Staphylococcaceae	Staphylococcus	Staphylococcus capitis subsp. capitis	0	0	0	0	0	0	0	0	0	0	0	0	0	0	0	1	0	0	0	0	0	0	1
BACTERIA	Bacilli	Staphylococcaceae	Staphylococcus	Staphylococcus caprae	0	0	0	0	1	0	0	0	0	0	0	0	0	0	0	0	0	0	0	0	0	0	1
BACTERIA	Bacilli	Staphylococcaceae	Staphylococcus	Staphylococcus hominis subsp. hominis	1	0	0	0	0	0	0	0	0	0	0	0	0	0	0	0	0	0	0	0	0	0	1
BACTERIA	Bacilli	Streptococcaceae	Streptococcus	Streptococcus cristatus ATCC 51100	0	0	0	1	0	0	0	0	0	0	0	0	0	0	0	0	0	0	0	0	0	0	1
BACTERIA	Bacilli	Streptococcaceae	Streptococcus	Streptococcus equi subsp. zooepidemicus	0	0	0	0	0	1	0	0	0	0	0	0	0	0	0	0	0	0	0	0	0	0	1
BACTERIA	Bacilli	Streptococcaceae	Streptococcus	Streptococcus infantarius	0	0	0	0	0	0	0	0	0	0	0	0	0	0	0	0	0	1	0	0	0	0	1
BACTERIA	Bacilli	Streptococcaceae	Streptococcus	Streptococcus pneumoniae	0	0	0	0	0	0	0	0	0	0	0	0	0	0	0	0	0	0	0	0	1	0	1
BACTERIA	Bacilli	Streptococcaceae	Streptococcus	Streptococcus sanguinis	0	0	0	0	0	0	0	0	1	0	0	0	0	0	0	0	0	0	0	0	0	0	1
BACTERIA	Bacilli	Streptococcaceae	Streptococcus	Streptococcus sp. LPB0220 (genus)	0	0	0	0	0	0	0	0	0	0	0	0	0	0	0	0	0	0	0	1	0	0	1
BACTERIA	Bacilli	Streptococcaceae	Streptococcus	Streptococcus sp. oral taxon 061 (genus)	0	0	0	0	0	0	0	0	0	0	0	0	1	0	0	0	0	0	0	0	0	0	1
BACTERIA	Actinomycetia	Streptomycetaceae	Streptacidiphilus	Streptacidiphilus sp. P02-A3a (genus)	0	0	0	0	0	0	0	0	0	0	0	0	0	0	0	0	0	0	0	0	1	0	1
BACTERIA	Actinomycetia	Streptomycetaceae	Streptomyces	Streptomyces phaeolivaceus	0	0	0	1	0	0	0	0	0	0	0	0	0	0	0	0	0	0	0	0	0	0	1
BACTERIA	Thermoprotei	Sulfolobaceae	Saccharolobus	Sulfolobus islandicus	0	0	0	0	0	0	0	0	1	0	0	0	0	0	0	0	0	0	0	0	0	0	1
BACTERIA	Synechococcus	Synechococcaceae	Synechococcus	Synechococcus sp. RS9909	0	1	0	0	0	0	0	0	0	0	0	0	0	0	0	0	0	0	0	0	0	0	1
BACTERIA	Bacteroidia	Tannerellaceae	Tannerella	Tannerella forsythia	0	0	0	0	0	0	0	0	0	0	0	0	0	0	1	0	0	0	0	0	0	0	1
BACTERIA	Clostridia	Thermoanaerobacteraceae	Ammonifex	Ammonifex degensii KC4	0	0	0	0	0	0	0	0	0	0	0	0	0	0	0	0	0	0	0	0	0	1	1
BACTERIA	Clostridia	Thermoanaerobacterales Family III. Incertae Sedis	Thermoanaerobacterium	Thermoanaerobacterium thermosaccharolyticum	0	1	0	0	0	0	0	0	0	0	0	0	0	0	0	0	0	0	0	0	0	0	1
FUNGUS	Eurotiomycetes	Trichocomaceae		Talaromyces rugulosus	0	0	0	0	0	0	0	0	0	0	0	0	0	0	0	0	0	0	0	1	0	0	1
BACTERIA	Negativicutes	Veillonellaceae	Veillonella	Veillonella parvula	0	0	0	0	0	0	0	0	0	0	0	0	0	0	1	0	0	0	0	0	0	0	1
BACTERIA	Gammaproteobacteria	Vibrionaceae	Vibrio	Vibrio campbellii	1	0	0	0	0	0	0	0	0	0	0	0	0	0	0	0	0	0	0	0	0	0	1
BACTERIA	Gammaproteobacteria	Vibrionaceae	Vibrio	Vibrio fluvialis	0	0	0	0	0	0	0	0	0	0	0	1	0	0	0	0	0	0	0	0	0	0	1
BACTERIA	Flavobacteriia	Weeksellaceae	Chryseobacterium	Chryseobacterium sp. NEB161 (genus)	0	0	0	0	0	0	0	0	0	0	0	0	0	1	0	0	0	0	0	0	0	0	1
BACTERIA	Flavobacteriia	Weeksellaceae	Chryseobacterium	Chryseobacterium sp. 7-3A (genus)	0	0	0	0	1	0	0	0	0	0	0	0	0	0	0	0	0	0	0	0	0	0	1
BACTERIA	Flavobacteriia	Weeksellaceae	Elizabethkingia	Elizabethkingia miricola	0	0	0	0	0	0	1	0	0	0	0	0	0	0	0	0	0	0	0	0	0	0	1

## Sheet: 16S counts - family
Family	Acute-01	Acute-03	Acute-02	Acute-04	BI-01	BI-02	BI-03	BI-04	BI-05	BI-06	BI-07	BI-08	BI-09	BI-10	Chronic-01	Chronic-02	Chronic-03	Chronic-04	Mixed-01	Mixed-02	Mixed-03
Acetobacteraceae	2	0	15	0	0	0	0	1	4	0	1	18	19	0	0	1	0	1	0	3	0
Acholeplasmataceae	0	0	7	0	0	0	0	1	0	0	0	0	0	0	1	0	0	0	4	4	0
Acidaminococcaceae	0	0	1	0	0	0	0	0	0	0	0	0	0	0	0	0	0	0	0	0	0
Acidimicrobiaceae	0	0	16	0	0	6	0	0	0	0	0	2	10	0	4	1	0	0	8	7	12
Acidobacteriaceae	0	0	10	0	2	0	0	2	0	0	0	0	0	0	2	0	0	0	1	5	0
Actinomycetaceae	0	1	0	1	0	0	0	0	0	0	1	0	0	0	0	0	0	0	1	4	0
Aerococcaceae	1	0	4	0	0	0	0	0	0	0	0	0	0	0	3	0	3	0	8	4	9
Aeromonadaceae	5	0	8	0	0	0	0	2	0	0	0	0	5	0	4	0	0	0	14	5	0
Alcaligenaceae	2	2	11	0	0	0	0	0	0	0	0	1	1	0	2	1	0	0	3	2	12
Alcanivoracaceae	0	0	0	1	0	23	0	0	0	0	2	19	6	0	0	0	0	0	3	0	17
Alicyclobacillaceae	1	0	0	0	0	0	0	0	0	0	0	0	0	0	0	0	0	0	1	0	0
Alteromonadaceae	6	1	20	0	2	0	0	0	0	0	0	1	2	0	5	0	0	0	2	14	0
Anaplasmataceae	0	0	0	0	0	0	0	0	0	0	0	0	0	0	2	0	0	0	0	0	0
Ardenscatenaceae	0	0	4	0	0	0	0	0	0	0	0	0	0	0	0	0	0	0	2	2	0
Ardenticatenaceae	0	0	9	0	0	0	0	0	0	0	0	0	1	0	1	0	0	0	0	4	0
Armatimonadaceae	0	0	3	0	0	0	0	0	0	0	0	0	0	0	0	0	0	0	0	1	0
Aurantimonadaceae	0	0	3	0	0	0	0	0	0	0	0	0	0	0	1	0	0	0	2	0	0
Bacillaceae	1	0	27	1	11	2	2	1	1	2	0	12	10	0	7	5	3	0	25	21	4
Bacillales Family X. Incertae Sedis	0	0	0	0	0	0	0	0	0	0	0	0	0	0	0	0	0	0	1	0	0
Bacillales incertae sedis	0	0	0	0	0	1	0	0	0	0	0	0	0	0	0	0	2	0	6	3	6
Bacteriovoracaceae	1	0	5	0	0	0	0	0	0	0	0	2	0	0	2	0	0	0	0	2	0
Bacteroidaceae	0	0	25	0	2	0	0	1	0	0	0	0	0	0	3	0	0	0	8	8	0
Bdellovibrionaceae	0	0	7	0	0	1	3	0	0	0	0	3	5	0	2	2	0	0	0	8	0
Beijerinckiaceae	0	0	0	0	0	0	0	0	0	0	0	1	0	0	0	0	0	0	1	0	0
Bifidobacteriaceae	0	0	2	0	0	0	0	0	0	0	1	0	0	0	1	0	0	0	1	0	0
Bradyrhizobiaceae	3179	57	324	303	19	5	5	4	0	82	38	14	32	41	48	67	105	102	215	4	858
Brevibacteriaceae	0	0	0	0	0	0	0	0	0	0	0	0	0	0	4	0	5	0	0	0	17
Brucellaceae	0	0	0	0	0	0	0	0	0	0	0	0	0	0	0	0	0	0	0	1	0
Bryobacter	0	0	1	0	0	0	0	0	0	0	0	0	0	0	0	0	0	0	0	0	2
Burkholderiaceae	164	49	20	94	6	7	6	5	3	23	7	12	27	17	11	6	11	10	107	27	41
Caldicoprobacteraceae	0	0	0	0	0	0	0	0	0	0	0	0	0	0	0	0	0	0	0	2	0
Caldilineaceae	0	0	6	0	0	0	0	0	0	0	0	0	0	0	0	0	0	0	4	0	1
Campylobacteraceae	9	0	28	1	0	0	0	3	0	0	0	0	0	0	9	2	0	0	6	35	1
Candidatus Brocadiaceae	0	0	3	0	0	0	0	0	0	0	0	0	0	0	0	0	0	0	1	0	0
Carnobacteriaceae	6	2	23	2	1	2	5	1	0	0	0	1	0	0	6	1	5	0	26	7	0
Catabacteriaceae	0	0	3	0	0	0	0	0	0	0	0	0	0	0	0	0	0	0	0	1	0
Catenulisporaceae	0	0	30	0	0	1	0	0	0	0	0	0	3	0	1	0	0	0	6	29	0
Caulobacteraceae	287	14	42	93	5	5	3	3	0	6	10	8	7	21	37	10	73	22	45	38	102
Cellulomonadaceae	0	0	1	0	0	0	0	0	0	0	0	0	0	0	1	0	0	0	0	1	0
Chitinophagaceae	1	0	2	0	0	0	0	0	0	0	0	0	0	0	0	0	0	0	2	2	0
Chlorobiaceae	0	0	0	0	1	0	0	0	0	0	0	0	0	0	0	0	0	0	0	0	0
Christensenellaceae	0	0	1	0	0	0	0	0	0	0	0	0	0	0	0	0	0	0	3	1	0
Chromatiaceae	33	0	8	0	0	0	0	0	0	1	0	0	0	0	1	0	0	2	0	6	4
Chromobacteriaceae	0	0	16	0	1	0	1	0	0	0	0	0	1	0	4	0	0	0	5	2	2
Chthoniobacter	0	0	1	0	0	0	0	0	0	0	0	0	0	0	0	0	0	0	1	0	1
Clostridiaceae	9	0	110	0	3	4	0	4	1	0	0	1	10	0	18	6	0	1	50	75	4
Clostridiales Family XI. Incertae Sedis	22	3	10	6	1	1	0	7	0	3	0	3	1	0	15	0	19	11	25	9	3
Clostridiales Family XIII. Incertae Sedis	0	0	1	0	1	0	0	0	0	0	0	0	0	0	1	0	0	0	10	0	0
Comamonadaceae	68	19	287	15	12	29	6	23	1	1	8	18	38	4	55	16	8	8	108	202	66
Conexibacteraceae	3	0	3	0	0	0	0	0	0	0	0	0	0	0	0	0	0	0	1	0	0
Coriobacteriaceae	9	0	8	4	1	0	0	0	1	1	0	1	6	1	3	0	0	0	7	4	10
Corynebacteriaceae	14	0	13	0	3	11	2	9	1	0	3	2	0	0	26	1	16	3	0	14	17
Coxiellaceae	0	0	13	2	0	0	0	0	0	0	0	0	1	0	1	0	0	1	1	2	0
Crenotrichaceae	0	0	0	0	0	3	0	0	0	0	0	0	0	0	0	0	0	0	0	0	1
Cryomorphaceae	0	3	8	0	0	1	0	0	0	0	0	0	0	0	2	0	0	0	3	2	0
Cryptosporangiaceae	2	0	3	0	0	0	0	0	0	0	0	0	0	0	0	0	0	0	0	0	0
Cyclobacteriaceae	0	0	0	0	0	0	0	1	0	0	0	0	0	0	0	0	0	0	0	0	0
Cystobacteraceae	0	0	1	0	0	0	0	0	0	0	0	1	0	0	0	0	0	0	0	0	1
Cytophagaceae	1	1	8	2	0	0	0	0	0	0	0	0	2	0	8	0	0	0	0	7	3
Dehalococcoidaceae	0	0	16	0	0	0	1	0	0	0	0	0	0	0	0	0	0	0	2	18	0
Demequinaceae	0	0	3	0	0	0	1	0	0	0	0	0	0	0	0	0	0	0	1	0	0
Dermabacteraceae	1	0	5	0	0	0	0	0	0	0	0	0	0	0	1	0	0	0	0	0	0
Dermacoccaceae	0	0	0	0	0	0	0	0	0	0	0	0	0	0	0	0	0	0	8	0	0
Desulfobacteraceae	0	0	1	0	0	0	0	0	0	0	0	0	0	0	1	0	0	0	1	0	0
Desulfobulbaceae	0	0	0	0	0	0	0	0	0	0	0	3	0	0	0	0	0	0	0	2	0
Desulfovibrionaceae	14	0	6	0	0	0	0	0	0	0	0	2	0	0	0	0	0	0	0	8	0
Desulfuromonadaceae	0	0	3	0	0	0	0	0	0	0	0	0	0	0	0	0	0	1	0	0	0
Dietziaceae	1	0	6	0	0	0	0	0	0	0	0	0	0	0	0	0	0	0	3	0	0
Ectothiorhodospiraceae	4	0	0	0	0	0	0	0	0	0	0	0	1	0	1	0	0	0	0	0	0
Elusimicrobiaceae	0	0	0	0	0	0	0	0	0	0	0	1	0	0	0	0	0	0	0	0	0
Enterobacteriaceae	4	3	14	1	0	1	0	3	0	0	0	0	3	0	2	0	4	0	373	10	5
Enterococcaceae	0	0	0	0	12	0	0	0	0	0	2	0	0	0	4	0	0	0	1	0	0
Erysipelotrichaceae	2	0	4	0	0	0	0	0	0	0	0	0	0	0	3	0	0	5	3	6	0
Erythrobacteraceae	0	0	0	0	0	4	0	0	0	0	0	0	5	0	0	0	0	0	3	0	0
Eubacteriaceae	0	0	9	0	0	2	0	0	0	0	0	2	1	0	3	1	0	0	1	4	1
Flammeovirgaceae	2	0	0	0	0	0	0	0	0	0	0	0	0	0	0	0	0	0	1	0	0
Flavobacteriaceae	36	43	229	12	6	13	1	2	0	1	0	10	13	0	41	5	0	1	66	73	30
Francisellaceae	0	0	1	0	0	0	0	0	0	0	0	0	0	0	0	0	0	0	0	0	0
Frankiaceae	0	0	10	0	0	0	0	0	0	0	0	0	0	0	0	0	0	0	0	7	1
Fusobacteriaceae	0	0	0	0	0	0	0	0	0	0	0	0	0	0	0	0	2	0	0	0	0
Gaiellaceae	0	0	17	0	0	0	0	0	0	0	0	0	0	0	5	0	0	0	6	3	0
Gallionellaceae	1	0	1	0	0	0	0	1	0	0	0	0	0	0	0	0	0	0	0	0	0
Geminicoccus	0	0	0	0	0	0	0	0	0	0	0	0	2	0	0	0	0	0	0	0	0
Gemmatimonadaceae	1	0	1	0	0	0	0	0	0	0	0	0	0	0	0	0	0	0	1	4	0
Geobacteraceae	1	0	9	1	0	1	0	1	0	0	0	0	1	0	4	0	0	0	0	5	0
Geodermatophilaceae	0	0	1	0	1	0	0	1	0	0	0	1	0	0	0	0	0	0	0	1	1
Gloeobacteraceae	1	0	0	0	0	0	0	0	0	0	0	1	0	0	1	0	0	0	0	0	0
Gracilibacteraceae	0	0	1	2	0	0	0	0	0	0	0	0	0	0	0	0	0	0	0	0	0
Halomonadaceae	0	0	7	4	0	19	0	0	0	0	2	17	5	0	0	0	0	0	0	2	3
Helicobacteraceae	0	0	2	0	0	0	0	0	0	0	0	0	0	0	1	0	0	0	7	16	0
Heliobacteriaceae	0	0	4	0	1	0	0	0	0	0	0	2	4	0	0	0	0	0	0	1	7
Herpetosiphonaceae	0	0	0	0	0	0	0	0	0	0	0	3	4	0	0	0	0	0	0	2	17
Holophagaceae	0	0	4	0	0	0	0	0	0	0	0	0	1	0	0	0	0	0	0	0	0
Holosporaceae	0	0	2	0	0	0	0	0	0	0	0	0	0	0	0	0	0	0	0	0	0
Hydrogenophilaceae	0	0	1	0	0	0	0	0	0	0	0	0	0	0	1	0	0	0	0	0	0
Hyphomicrobiaceae	0	0	41	1	1	2	1	1	0	0	0	2	5	0	17	3	4	0	19	36	17
Hyphomonadaceae	0	0	3	0	0	0	0	0	0	0	0	3	0	0	1	0	0	0	10	3	4
Iamiaceae	6	0	6	0	1	0	0	0	0	0	0	0	0	0	5	0	0	0	3	13	0
Idiomarinaceae	0	0	0	0	0	0	0	0	0	0	0	0	1	0	0	0	0	0	0	0	0
Intrasporangiaceae	0	0	6	5	0	1	0	0	0	0	2	2	0	0	14	0	0	0	0	5	1
Kiloniellaceae	0	0	0	0	0	0	0	0	0	0	0	0	0	0	0	0	0	0	0	5	0
Kineosporiaceae	0	0	15	0	0	1	0	0	0	0	2	2	7	0	0	0	0	0	14	10	0
Kofleriaceae	5	0	9	0	0	4	0	0	0	0	0	0	0	0	2	0	0	0	1	8	0
Koribacteraceae	0	0	0	0	0	0	0	0	0	0	0	0	0	0	0	0	0	0	1	0	0
Lachnospiraceae	20	0	37	1	0	7	1	1	0	0	4	8	2	4	21	2	8	0	35	30	9
Lactobacillaceae	2	0	3	0	0	2	0	0	0	0	0	0	0	0	4	0	0	0	6	1	0
Legionellaceae	0	0	8	0	0	0	0	1	0	0	0	0	4	0	0	0	0	0	0	0	3
Leptospiraceae	0	0	0	0	0	0	0	0	0	0	1	0	0	0	0	0	0	0	0	3	12
Leptotrichiaceae	0	0	1	0	1	1	0	0	0	0	0	0	1	0	0	0	0	1	2	0	0
Leuconostocaceae	0	0	0	1	0	0	0	0	0	0	0	0	0	0	1	0	0	0	1	1	0
Listeriaceae	0	3	0	0	0	0	0	0	0	0	0	0	0	0	0	0	0	0	1	0	0
Marinifilaceae	0	0	0	0	1	0	0	0	0	0	0	0	0	0	0	0	0	0	0	0	0
Melioribacteraceae	0	0	1	0	0	0	0	0	0	0	0	0	0	0	0	0	0	0	0	0	0
Methylobacteriaceae	4	17	4	1	0	0	0	5	0	4	6	4	3	1	8	2	0	0	0	7	7
Methylococcaceae	0	0	6	5	0	0	0	0	0	0	0	0	0	0	0	1	0	0	4	5	4
Methylocystaceae	0	0	8	0	1	1	0	0	0	0	0	0	1	0	1	0	1	0	0	1	2
Methylophilaceae	1	0	7	0	0	0	0	0	0	0	0	1	4	0	1	2	1	0	5	6	6
Microbacteriaceae	61	4	154	2	3	1	1	9	0	1	2	7	12	0	73	3	1	0	66	169	6
Micrococcaceae	20	0	24	4	6	5	2	2	6	3	0	5	8	0	61	4	11	8	48	58	11
Micromonosporaceae	19	0	23	0	1	0	0	2	0	0	0	3	0	1	2	0	0	0	1	23	0
Microthrixaceae	1	0	0	0	0	0	0	0	0	0	0	0	2	0	0	0	0	0	0	1	1
Moraxellaceae	20	3	102	1	4	3	4	10	2	7	1	3	7	0	47	5	5	23	99	52	25
Mycobacteriaceae	0	0	0	0	0	0	0	0	0	0	0	0	0	0	0	0	0	0	1	0	0
Mycoplasmataceae	0	0	4	0	0	0	0	0	0	0	0	0	0	0	1	0	0	0	2	1	0
Myxococcaceae	0	0	4	0	0	0	0	0	0	0	0	0	0	0	0	0	0	0	0	0	0
Nakamurellaceae	0	0	13	0	0	0	0	0	0	0	0	0	0	0	2	0	0	0	0	17	0
Nannocystaceae	0	0	0	0	0	0	0	0	0	0	0	0	1	0	0	0	0	0	0	0	0
Natranaerobiaceae	0	0	0	0	0	0	0	0	0	0	0	0	2	0	0	0	0	0	2	0	4
Neisseriaceae	1	0	6	0	0	1	0	1	0	0	0	0	1	0	5	0	10	0	0	0	0
Nitrosomonadaceae	2	0	17	0	0	0	0	0	0	0	0	0	0	0	4	0	0	0	0	11	0
Nitrospinaceae	0	0	1	0	0	0	0	0	0	0	0	0	0	0	0	0	0	0	3	0	0
Nitrospiraceae	0	0	2	2	0	0	0	0	0	0	0	0	0	0	3	0	0	0	0	0	0
Nocardiaceae	1	0	8	0	0	0	0	1	0	0	1	0	1	0	1	0	0	1	5	6	11
Nocardioidaceae	2	0	18	0	1	0	0	0	0	2	1	0	11	0	4	2	0	0	30	37	12
Nocardiopsaceae	0	0	0	0	0	2	0	0	0	0	0	0	0	0	0	0	0	0	0	0	0
Nostocaceae	58	0	476	12	12	11	14	21	0	0	5	58	52	1	84	20	0	7	199	663	66
Oceanospirillaceae	0	0	7	0	0	0	0	0	0	0	0	0	0	0	0	0	0	0	2	2	0
Oligoflexaceae	0	0	0	0	0	0	0	1	0	0	0	0	0	0	0	0	0	0	0	4	0
Opitutaceae	0	0	1	0	0	0	0	0	0	0	0	0	0	0	0	0	0	0	0	0	0
Oscillospiraceae	1	0	0	0	0	0	0	0	0	0	0	0	0	0	0	0	0	0	0	0	0
Oxalobacteraceae	51	0	401	2	9	9	2	13	0	0	0	92	9	0	96	14	0	18	168	265	101
Paenibacillaceae	0	0	1	0	0	6	0	0	0	0	0	0	0	0	5	0	0	0	1	7	0
Parachlamydiaceae	0	0	0	0	0	1	0	0	0	0	0	0	0	0	0	0	0	0	0	0	0
Pasteurellaceae	1	0	2	0	0	0	0	0	0	0	0	0	0	0	3	0	3	0	0	2	0
Patulibacteraceae	0	0	1	0	0	0	1	0	0	0	0	0	1	0	0	0	0	0	1	4	0
Pelobacteraceae	0	0	0	0	0	0	0	0	0	0	0	0	0	0	0	0	0	0	2	3	0
Peptococcaceae	6	0	30	1	1	4	0	0	0	0	1	3	1	0	4	0	0	0	15	33	0
Peptoniphilaceae	5	1	0	1	0	1	0	1	1	1	1	0	1	0	4	0	7	4	11	4	3
Peptostreptococcaceae	0	0	7	0	0	0	0	0	0	0	0	2	12	0	4	0	2	0	0	12	1
Phaselicystidaceae	0	0	3	0	0	1	0	0	0	0	1	0	2	0	1	0	0	0	0	5	0
Phormidiaceae	0	0	1	0	0	0	0	1	0	0	0	2	2	0	3	1	0	0	3	2	2
Phycisphaeraceae	1	0	0	0	0	0	0	0	0	0	0	0	0	0	0	0	0	0	0	0	0
Phyllobacteriaceae	0	0	1	0	0	0	0	0	0	0	0	0	1	0	3	0	0	0	11	3	0
Piscirickettsiaceae	0	0	1	0	0	0	0	0	0	0	0	0	0	0	0	0	0	0	0	0	0
Planctomycetaceae	2	0	6	0	0	0	0	0	0	0	0	0	0	0	0	0	0	0	4	2	0
Planococcaceae	3	0	28	0	0	0	2	0	0	0	0	0	0	0	1	2	1	0	8	13	0
Polyangiaceae	3	0	34	0	1	2	0	0	0	0	1	1	0	0	6	0	0	0	8	23	6
Porphyromonadaceae	14	0	19	0	2	0	0	1	0	0	0	0	0	0	7	0	1	0	6	5	0
Prevotellaceae	12	0	5	0	0	4	0	1	0	0	0	0	0	0	2	0	4	0	20	7	0
Prochlorococcaceae	0	0	1	0	0	0	0	0	0	0	0	8	0	0	3	0	0	0	0	0	6
Prolixibacteraceae	0	0	1	0	0	0	0	0	0	0	0	0	0	0	0	0	0	0	0	0	0
Promicromonosporaceae	0	0	0	0	0	0	0	0	0	0	0	0	0	0	2	0	0	0	0	0	0
Propionibacteriaceae	65	6	9	11	2	7	0	1	0	5	1	5	0	4	11	1	8	2	19	1	41
Pseudanabaenaceae	0	0	0	0	0	0	0	0	0	0	0	0	0	0	0	0	0	0	1	2	0
Pseudomonadaceae	46	0	268	3	9	8	3	19	1	1	3	4	8	0	57	6	2	2	3637	141	13
Pseudonocardiaceae	6	0	23	3	0	0	0	5	2	1	0	1	3	0	3	1	1	0	18	43	11
Rhizobiaceae	6	0	35	1	0	7	0	2	0	0	0	2	1	0	9	1	0	0	13	17	3
Rhodobacteraceae	5	2	28	1	0	6	0	0	1	1	1	3	1	0	42	1	0	19	2	19	19
Rhodobiaceae	1	1	1	0	0	0	0	0	0	0	0	0	0	0	0	0	0	0	0	1	0
Rhodocyclaceae	4	0	34	0	1	0	0	1	0	3	0	3	8	0	7	0	3	0	6	16	4
Rhodospirillaceae	0	0	23	0	0	0	0	0	0	0	0	0	9	0	51	0	0	0	2	31	1
Rhodothermaceae	0	0	2	0	0	0	0	0	0	0	0	0	0	0	1	0	0	0	1	0	0
Rickettsiaceae	0	0	0	0	0	0	0	0	0	0	0	1	7	0	0	0	0	0	0	4	7
Rikenellaceae	0	0	3	1	0	0	0	0	0	0	0	0	0	0	0	0	0	0	0	1	0
Roseiflexaceae	0	0	0	0	0	0	0	0	0	0	0	2	0	0	0	0	0	0	0	1	0
Rubrobacteraceae	0	0	0	0	0	0	2	0	0	0	0	0	0	0	0	0	0	0	0	0	0
Ruminococcaceae	9	0	33	4	0	2	0	2	0	3	2	3	0	1	10	1	2	0	13	22	1
Saccharospirillaceae	0	0	1	0	0	0	0	0	0	0	0	0	0	0	0	0	0	0	0	0	0
Sandaracinaceae	0	0	0	0	0	0	0	0	0	0	0	0	0	0	1	0	0	0	0	0	0
Sanguibacteraceae	0	0	1	0	0	0	0	0	0	0	0	0	0	0	0	0	0	0	3	0	0
Saprospiraceae	0	0	1	0	0	0	0	0	0	0	0	0	0	0	3	1	0	0	0	0	0
Shewanellaceae	158	0	2	0	0	0	0	0	0	0	0	0	0	0	0	1	1	0	2	0	17
Sinobacteraceae	6	0	6	0	0	0	0	0	0	0	0	0	0	0	1	0	1	0	1	0	0
Solibacteraceae	0	0	5	0	0	2	0	0	0	0	0	0	0	0	0	0	0	0	2	3	0
Solirubrobacteraceae	10	0	12	0	0	0	0	2	0	0	0	1	0	0	2	4	0	0	11	12	0
Sphaerobacteraceae	0	0	0	0	0	4	0	0	0	0	0	0	0	0	0	0	0	0	0	1	0
Sphingobacteriaceae	20	0	96	2	1	0	2	2	0	0	0	7	2	0	23	3	0	0	43	41	2
Sphingomonadaceae	64	3	107	2	3	21	4	7	0	3	3	11	31	0	58	7	7	7	86	96	45
Spirillaceae	0	0	0	0	0	0	0	0	0	0	0	0	0	0	0	0	0	0	1	0	0
Spirochaetaceae	2	1	8	0	0	0	0	0	0	0	0	0	1	0	4	0	0	0	0	7	0
Spirulinaceae	0	0	4	0	1	1	0	1	0	0	1	0	1	0	0	0	0	0	0	7	0
Sporichthyaceae	0	0	1	0	0	0	0	0	0	0	0	0	0	0	0	0	0	0	0	0	0
Staphylococcaceae	74	8	2657	16	5	9	4	15	0	13	6	19	9	4	38	6	115	8	8350	30	45
Streptococcaceae	9	3	3	7	2	9	0	3	0	1	0	2	3	1	3	1	16	7	51	18	32
Streptomycetaceae	3	0	2	1	0	6	0	0	0	0	0	6	1	0	3	1	0	0	4	3	3
Streptosporangiaceae	0	0	0	0	0	0	0	0	0	0	0	0	0	0	0	0	0	0	1	0	0
Succinivibrionaceae	0	0	1	0	0	0	0	0	0	0	0	0	0	0	0	0	0	0	0	3	0
Sutterellaceae	0	0	3	0	0	0	0	0	0	0	0	1	0	0	0	0	0	0	8	4	7
Synergistaceae	0	0	1	0	0	0	0	0	0	0	0	0	0	0	0	0	0	0	0	4	0
Syntrophaceae	0	0	1	0	0	1	0	0	0	0	0	0	2	0	0	0	0	0	0	0	0
Thermaceae	0	0	0	0	0	0	0	0	0	0	0	0	1	0	0	0	0	0	0	0	1
Thermoactinomycetaceae	0	0	3	0	0	0	0	0	0	0	0	0	0	0	0	0	0	0	8	2	0
Thermoanaerobacteraceae	0	0	2	0	0	0	0	0	0	0	0	0	0	0	0	0	0	0	0	0	0
Thermodesulfobiaceae	0	0	2	0	0	0	0	0	0	0	0	0	0	0	0	0	0	0	0	0	2
Thermogemmatisporaceae	0	0	1	0	0	0	0	0	0	0	0	0	0	0	12	0	0	0	14	4	0
Thermomonosporaceae	0	0	1	0	0	0	0	0	0	0	0	0	0	0	0	0	0	0	0	4	0
Thermosporotrichaceae	0	0	0	0	0	0	0	0	0	0	0	0	0	0	0	0	0	0	2	0	0
Thioalkalispiraceae	0	0	0	0	0	0	0	0	0	0	0	0	0	0	0	0	0	0	0	1	0
Thiotrichaceae	0	0	1	0	0	0	0	0	0	0	0	0	0	0	0	0	0	0	1	0	0
unclassified Bifidobacteriales	0	0	0	0	0	0	0	0	0	0	0	0	0	0	1	0	0	0	0	0	0
unclassified Burkholderiales	0	0	17	4	0	2	0	0	1	0	2	0	2	1	7	0	1	6	5	13	6
unclassified Clostridiales	0	0	0	0	0	0	2	0	0	0	0	0	0	0	2	0	0	0	0	1	0
unclassified Dehalococcoidia	5	0	0	0	0	0	0	0	0	0	0	0	0	0	2	0	0	0	1	8	0
unclassified Oscillatoriales	0	0	1	0	0	0	0	0	0	0	0	0	0	0	0	0	0	0	0	1	0
unclassified Rhizobiales	0	0	0	0	0	0	0	0	0	0	0	0	0	0	0	0	0	0	0	1	1
Veillonellaceae	0	4	13	0	0	0	0	0	0	0	0	0	0	0	5	2	0	0	0	8	0
Verrucomicrobia subdivision 3	1	0	1	0	0	0	0	0	0	0	0	0	0	0	0	0	0	0	0	0	0
Verrucomicrobiaceae	2	0	1	0	0	0	0	0	0	0	0	0	0	0	0	0	0	0	1	0	3
Vibrionaceae	0	0	0	0	0	0	0	0	0	0	0	0	0	0	0	0	0	0	0	1	0
Victivallaceae	0	0	0	0	0	0	0	0	0	0	0	0	0	0	0	0	0	0	0	1	0
Xanthobacteraceae	0	0	6	0	1	1	0	0	0	0	0	1	0	0	2	0	0	0	0	8	0
Xanthomonadaceae	121	5	29	7	1	12	1	5	5	7	6	11	8	1	8	5	2	8	54	1	60

## Sheet: 16S counts - genus
Genus	Chronic-04	BI-07	BI-06	BI-08	Chronic-03	Chronic-02	BI-09	Acute-03	Acute-01	Acute-02	Acute-04	Mixed-03	Mixed-01	Mixed-02	BI-02	BI-10	Chronic-01	BI-04	BI-05	BI-03	BI-01
Staphylococcus	8	6	13	19	114	6	9	8	73	2652	16	45	8315	30	9	4	37	15	0	4	5
Pseudomonas	2	3	1	1	1	4	7	0	26	206	3	1	2806	123	7	0	44	17	1	2	8
Bradyrhizobium	23	5	15	1	21	10	2	10	617	94	111	190	44	0	2	10	5	0	0	1	1
Burkholderia	10	7	22	10	10	6	22	44	157	15	84	39	92	19	5	17	7	5	3	6	6
Flavobacterium	1	0	0	9	0	5	6	32	16	169	9	15	53	59	3	0	33	1	0	1	3
Janthinobacterium	0	0	0	45	0	2	2	0	4	107	1	67	53	86	0	0	27	6	0	1	2
Acinetobacter	11	0	5	3	5	2	7	3	5	58	1	14	52	25	3	0	27	6	2	3	0
Polaromonas	0	0	0	0	0	6	4	0	13	58	2	2	20	61	6	0	15	8	0	4	2
Clostridium	1	0	0	1	0	1	1	0	8	78	0	3	31	54	1	0	13	2	1	0	1
Propionibacterium	2	1	5	4	8	1	0	6	65	8	9	40	17	1	7	4	11	1	0	0	2
Caulobacter	8	2	1	1	19	3	0	2	53	6	18	19	7	10	0	5	3	0	0	0	2
Streptococcus	7	0	1	2	15	1	3	3	1	1	7	29	29	17	9	1	3	1	0	0	1
Sphingomonas	4	0	0	1	3	0	1	1	24	25	0	11	37	10	4	0	5	2	0	0	1
Corynebacterium	3	2	0	2	15	1	0	0	14	12	0	17	0	12	11	0	25	9	1	2	3
Microbacterium	0	0	1	3	0	0	7	0	0	16	0	1	14	24	0	0	51	1	0	0	2
Pelomonas	8	8	1	0	3	4	7	17	8	7	5	16	9	9	2	4	3	2	1	1	3
Rhodoferax	0	0	0	0	0	0	1	0	1	46	0	3	12	43	1	0	9	1	0	0	1
Pedobacter	0	0	0	0	0	1	0	0	6	44	0	1	21	23	0	0	14	0	0	2	1
Massilia	17	0	0	1	0	1	0	0	1	29	0	0	11	33	0	0	13	4	0	0	1
Anaerococcus	11	0	4	2	20	0	2	4	18	0	7	4	17	8	0	0	8	4	1	0	1
Variovorax	0	0	0	5	0	3	2	0	7	47	0	10	13	13	0	0	4	0	0	0	3
Duganella	0	0	0	0	0	1	0	0	12	41	0	0	8	28	0	0	5	1	0	0	3
Arcobacter	0	0	0	0	0	2	0	0	9	26	1	1	4	34	0	0	6	1	0	0	0
Catenulispora	0	0	0	0	0	0	3	0	0	30	0	0	6	29	1	0	1	0	0	0	0
Brevundimonas	1	0	1	0	2	0	0	0	25	3	5	10	12	1	1	2	5	0	0	0	0
Alcanivorax	0	2	0	19	0	0	6	0	0	0	1	16	0	0	22	0	0	0	0	0	0
Bacillus	0	0	2	8	3	0	10	0	0	6	0	0	7	10	1	0	3	0	1	0	11
Paracoccus	12	0	0	3	0	0	0	0	0	3	1	9	1	3	0	0	28	0	0	0	0
Psychrobacter	0	0	0	0	0	1	0	0	9	18	0	0	26	2	0	0	2	1	0	0	1
Cellvibrio	0	0	0	2	0	0	1	0	3	32	0	0	4	10	0	0	4	0	0	1	1
Methylobacterium	0	2	4	4	0	1	1	16	4	3	1	7	0	3	0	1	3	5	0	0	0
Mucilaginibacter	0	0	0	0	0	0	0	0	2	28	0	0	10	10	0	0	2	1	0	0	0
Undibacterium	0	0	0	0	0	1	1	0	9	18	1	1	7	9	0	0	2	0	0	0	1
Halotalea	0	2	0	17	0	0	5	0	0	0	4	3	0	0	19	0	0	0	0	0	0
Micrococcus	4	0	0	3	1	0	0	0	0	0	3	1	0	0	0	0	32	1	2	0	0
Devosia	0	0	0	0	0	2	0	0	0	18	0	0	8	16	0	0	2	0	0	0	0
Roseburia	0	0	0	0	0	2	2	0	0	11	0	0	8	10	3	1	6	0	0	0	0
Faecalibacterium	0	1	2	3	0	1	0	0	0	7	4	0	11	8	1	1	2	0	0	0	0
Kocuria	3	0	2	0	6	0	3	0	5	0	0	2	0	2	5	0	9	1	0	0	0
Azospirillum	0	0	0	0	0	0	0	0	0	3	0	0	0	2	0	0	36	0	0	0	0
Comamonas	0	0	0	2	3	0	11	0	0	0	5	5	1	1	5	0	4	2	0	1	0
Chryseobacterium	0	0	1	0	0	0	1	7	3	9	0	7	0	4	1	0	4	1	0	0	0
Trichococcus	0	0	0	0	0	0	0	0	2	16	0	0	14	2	0	0	2	1	0	0	0
Aeromonas	0	0	0	0	0	0	5	0	3	6	0	0	13	5	0	0	3	2	0	0	0
Arthrobacter	0	0	0	1	0	0	4	0	1	12	0	0	8	7	0	0	2	0	0	1	0
Sphingobium	0	0	0	0	0	0	3	0	0	3	0	0	5	1	3	0	20	0	0	0	0
Acidovorax	0	0	0	0	0	0	1	0	4	17	2	0	0	7	0	0	4	0	0	0	0
Finegoldia	3	0	0	0	1	0	0	0	4	2	0	1	8	4	0	0	8	3	0	0	0
Aeromicrobium	0	0	0	0	0	0	0	0	0	4	0	2	16	12	0	0	0	0	0	0	0
Prevotella	0	0	0	0	1	0	0	0	9	4	0	0	9	5	2	0	1	1	0	0	0
Sporosarcina	0	0	0	0	0	2	0	0	0	17	0	0	8	4	0	0	0	0	0	0	0
Bacteroides	0	0	0	0	0	0	0	0	0	15	0	0	5	7	0	0	2	0	0	0	2
Nakamurella	0	0	0	0	0	0	0	0	0	12	0	0	0	16	0	0	2	0	0	0	0
Blautia	0	0	0	0	0	0	0	0	3	4	1	0	7	3	2	0	4	0	0	1	0
Rothia	0	0	0	0	4	0	0	0	0	0	0	6	0	7	0	0	9	0	2	0	0
Rubrivivax	0	0	0	0	0	0	1	0	0	11	0	5	0	8	2	0	0	0	0	0	0
Brevibacterium	0	0	0	0	5	0	0	0	0	0	0	17	0	0	0	0	4	0	0	0	0
Ruminococcus	0	0	1	0	0	0	0	0	9	3	0	1	1	2	0	3	3	2	0	0	0
Psychrobacillus	0	0	0	0	0	0	0	0	0	2	0	0	16	3	0	0	1	1	0	1	0
Nocardioides	0	0	2	0	0	1	0	0	0	7	0	0	9	3	0	0	1	0	0	0	1
Hyphomicrobium	0	0	0	2	0	0	3	0	0	3	1	9	0	3	0	0	2	0	0	0	0
Rhodococcus	1	1	0	0	0	0	0	0	1	6	0	5	3	3	0	0	1	0	0	0	0
Lactococcus	0	0	0	0	1	0	0	0	2	0	0	0	18	0	0	0	0	0	0	0	0
Methylotenera	0	0	0	1	0	1	4	0	0	5	0	0	5	4	0	0	0	0	0	0	0
Subtercola	0	0	0	0	0	1	0	0	0	7	0	0	5	4	0	0	2	1	0	0	0
Stenotrophomonas	0	1	0	1	1	0	0	0	3	3	2	0	1	0	0	0	3	1	4	0	0
Rhizobium	0	0	0	0	0	0	1	0	0	13	0	0	1	4	0	0	1	0	0	0	0
Pseudorhodoferax	0	0	0	0	0	0	0	0	0	4	0	0	12	2	0	0	0	1	0	0	0
Sulfuricurvum	0	0	0	0	0	0	0	0	0	2	0	0	7	10	0	0	0	0	0	0	0
Propionivibrio	0	0	0	0	0	0	0	0	0	11	0	0	3	5	0	0	0	0	0	0	0
Salinibacterium	0	0	0	0	0	0	0	0	4	8	0	0	0	3	0	0	3	1	0	0	0
Gemella	0	0	0	0	2	0	0	0	0	0	0	6	6	3	1	0	0	0	0	0	0
Enterococcus	0	2	0	0	0	0	0	0	0	0	0	0	1	0	0	0	3	0	0	0	12
Gemmiger	0	0	0	0	1	0	0	0	0	4	0	3	5	2	0	0	1	0	0	0	0
Hydrogenophaga	0	0	0	5	0	0	1	0	0	1	0	3	0	5	2	0	0	0	0	0	0
Lactobacillus	0	0	0	0	0	0	0	0	1	2	0	0	6	1	2	0	4	0	0	0	0
Aciditerrimonas	0	0	0	0	0	1	2	0	0	5	0	0	0	5	2	0	1	0	0	0	0
Iamia	0	0	0	0	0	0	0	0	6	2	0	0	0	5	0	0	2	0	0	0	1
Diaphorobacter	0	0	0	0	2	0	0	0	0	4	0	3	0	1	0	0	6	0	0	0	0
Sphaerotilus	1	0	0	0	0	0	2	0	0	5	0	0	4	3	0	0	0	0	0	0	0
Phenylobacterium	1	0	0	0	0	0	0	0	2	6	0	2	0	3	0	1	0	0	0	0	0
Abiotrophia	0	0	0	0	1	0	0	0	0	0	0	8	6	0	0	0	0	0	0	0	0
Olsenella	0	0	0	0	0	0	0	0	2	0	0	10	3	0	0	0	0	0	0	0	0
Collinsella	0	0	0	1	0	0	6	0	1	0	3	0	3	0	0	0	0	0	1	0	0
[Ruminococcus]	0	0	0	0	0	0	0	0	1	1	0	8	2	3	0	0	0	0	0	0	0
Pseudonocardia	0	0	0	0	0	0	3	0	0	0	0	11	0	1	0	0	0	0	0	0	0
Enhydrobacter	3	0	0	0	0	0	0	0	0	3	0	0	0	7	0	0	1	0	0	0	0
Rugamonas	0	0	0	0	0	0	0	0	0	7	0	0	2	5	0	0	0	0	0	0	0
Bosea	0	0	0	0	0	0	3	0	2	1	0	6	1	0	0	0	1	0	0	0	0
Turneriella	0	0	0	0	0	0	0	0	0	0	0	12	0	2	0	0	0	0	0	0	0
Legionella	0	0	0	0	0	0	4	0	0	7	0	2	0	0	0	0	0	1	0	0	0
Leucobacter	0	0	0	0	0	0	0	1	8	0	0	0	2	1	0	0	1	0	0	0	0
Rhodobacter	0	0	0	0	0	0	0	1	0	5	0	2	0	0	1	0	3	0	1	0	0
Frankia	0	0	0	0	0	0	0	0	0	9	0	0	0	4	0	0	0	0	0	0	0
Byssovorax	0	0	0	0	0	0	0	0	0	10	0	0	0	3	0	0	0	0	0	0	0
Eubacterium	0	0	0	0	0	1	0	0	0	3	0	0	3	4	0	0	0	0	0	0	0
Paenibacillus	0	0	0	0	0	0	0	0	0	0	0	0	1	4	6	0	1	0	0	0	0
Curvibacter	0	0	0	0	0	0	3	0	0	1	0	1	0	0	4	0	0	3	0	0	0
Atopostipes	0	0	0	1	1	0	0	0	0	0	1	0	1	0	2	0	1	0	0	3	1
Gaiella	0	0	0	0	0	0	0	0	0	3	0	0	4	3	0	0	0	0	0	0	0
Carnobacterium	0	0	0	0	0	1	0	0	3	3	0	0	2	1	0	0	0	0	0	0	0
Rickettsiella	0	0	0	0	0	0	0	0	0	6	2	0	1	0	0	0	1	0	0	0	0
Neisseria	0	0	0	0	6	0	0	0	0	4	0	0	0	0	0	0	0	0	0	0	0
Umezawaea	0	0	0	0	0	0	0	0	6	4	0	0	0	0	0	0	0	0	0	0	0
Asticcacaulis	0	0	0	0	0	0	1	0	0	1	0	2	0	0	1	0	5	0	0	0	0
Dietzia	0	0	0	0	0	0	0	0	0	6	0	0	3	0	0	0	0	0	0	0	0
Aquaspirillum	0	0	0	0	0	0	0	0	0	0	0	0	2	5	0	0	1	0	0	0	1
Rheinheimera	0	0	1	0	0	0	0	0	0	2	0	1	0	5	0	0	0	0	0	0	0
Sandaracinobacter	0	0	0	0	0	0	0	0	0	0	0	4	0	0	5	0	0	0	0	0	0
Aquabacterium	0	0	0	0	0	0	0	0	0	3	0	0	0	4	0	0	2	0	0	0	0
Rhizobacter	0	0	0	0	0	0	0	0	2	1	0	3	0	0	0	0	3	0	0	0	0
Roseomonas	0	1	0	0	0	0	4	0	0	3	0	0	0	1	0	0	0	0	0	0	0
[Eubacterium]	5	0	0	0	0	0	0	0	0	0	0	0	3	0	0	0	0	0	0	0	0
Sutterella	0	0	0	0	0	0	0	0	0	0	0	0	8	0	0	0	0	0	0	0	0
Agitococcus	0	0	0	0	0	0	0	0	1	3	0	0	2	0	0	0	2	0	0	0	0
Peptoniphilus	0	1	0	1	1	0	0	0	2	0	0	0	2	0	1	0	0	0	0	0	0
Rhodoplanes	0	0	0	0	0	0	0	0	0	0	0	0	1	2	0	0	5	0	0	0	0
Methylibium	0	0	0	0	0	0	0	0	0	4	0	0	1	3	0	0	0	0	0	0	0
Planococcus	0	0	0	0	0	0	0	0	2	2	0	0	0	4	0	0	0	0	0	0	0
Limnohabitans	0	0	0	0	0	0	1	2	0	0	0	2	0	2	0	0	0	1	0	0	0
Paucibacter	0	0	0	0	0	0	0	0	0	1	0	0	0	5	0	0	2	0	0	0	0
Fluviicola	0	0	0	0	0	0	0	3	0	4	0	0	0	1	0	0	0	0	0	0	0
Marmoricola	0	0	0	0	0	0	1	0	1	3	0	0	0	3	0	0	0	0	0	0	0
Klebsiella	0	0	0	0	0	0	0	0	0	0	0	0	7	0	0	0	0	0	0	0	0
Candidatus Phytoplasma	0	0	0	0	0	0	0	0	0	1	0	0	3	3	0	0	0	0	0	0	0
Serratia	0	0	0	0	0	0	0	0	0	5	1	0	1	0	0	0	0	0	0	0	0
Actinomyces	0	1	0	0	0	0	0	0	0	0	1	0	1	4	0	0	0	0	0	0	0
Microvirga	0	4	0	0	0	0	2	1	0	0	0	0	0	0	0	0	0	0	0	0	0
Herminiimonas	0	0	0	0	0	0	0	0	0	4	0	0	0	1	0	0	2	0	0	0	0
Janibacter	0	0	0	0	0	0	0	0	0	0	1	0	0	0	0	0	6	0	0	0	0
Herbaspirillum	0	0	0	0	0	0	0	0	0	3	0	0	0	4	0	0	0	0	0	0	0
Oxalicibacterium	0	0	0	5	0	0	0	0	0	2	0	0	0	0	0	0	0	0	0	0	0
Collimonas	0	0	0	0	0	0	0	0	0	6	0	0	0	1	0	0	0	0	0	0	0
Macellibacteroides	0	0	0	0	0	0	0	0	0	2	0	0	2	2	0	0	0	0	0	0	0
Giesbergeria	0	0	0	0	0	0	0	0	0	2	0	2	1	0	0	0	1	0	0	0	0
Salinimicrobium	0	0	0	0	0	0	0	0	4	2	0	0	0	0	0	0	0	0	0	0	0
Nocardia	0	0	0	0	0	0	1	0	0	0	0	5	0	0	0	0	0	0	0	0	0
Gemmobacter	0	0	0	0	0	1	0	1	0	0	0	1	0	3	0	0	0	0	0	0	0
Simplicispira	0	0	0	0	0	0	0	0	1	2	0	0	0	2	0	0	1	0	0	0	0
Haemophilus	0	0	0	0	0	0	0	0	1	0	0	0	0	2	0	0	3	0	0	0	0
Selenomonas	0	0	0	0	0	0	0	0	0	0	0	0	0	6	0	0	0	0	0	0	0
Rhizomicrobium	0	0	0	0	0	0	0	0	0	0	0	0	0	3	0	0	3	0	0	0	0
Brachybacterium	0	0	0	0	0	0	0	0	1	4	0	0	0	0	0	0	1	0	0	0	0
Sulfurimonas	0	0	0	0	0	0	0	0	0	0	0	0	0	6	0	0	0	0	0	0	0
Ilumatobacter	0	0	0	0	0	0	1	0	0	0	0	5	0	0	0	0	0	0	0	0	0
Methylocystis	0	0	0	0	0	0	0	0	0	6	0	0	0	0	0	0	0	0	0	0	0
Dorea	0	2	0	3	0	0	0	0	0	0	0	0	0	1	0	0	0	0	0	0	0
Prochlorococcus	0	0	0	6	0	0	0	0	0	0	0	0	0	0	0	0	0	0	0	0	0
Amaricoccus	5	0	0	0	0	0	0	0	0	0	0	0	0	0	0	0	0	0	0	0	0
Solirubrobacter	0	0	0	0	0	0	0	0	0	3	0	0	2	0	0	0	0	0	0	0	0
Altererythrobacter	0	0	0	0	0	0	0	0	0	0	0	0	2	0	3	0	0	0	0	0	0
Bifidobacterium	0	1	0	0	0	0	0	0	0	2	0	0	1	0	0	0	1	0	0	0	0
Marinospirillum	0	0	0	0	0	0	0	0	0	3	0	0	1	1	0	0	0	0	0	0	0
Halomonas	0	0	0	0	0	0	0	0	0	5	0	0	0	0	0	0	0	0	0	0	0
Aerococcus	0	0	0	0	0	0	0	0	1	1	0	0	0	2	0	0	1	0	0	0	0
Xanthobacter	0	0	0	1	0	0	0	0	0	0	0	0	0	3	0	0	0	0	0	0	1
Paludibacter	0	0	0	0	0	0	0	0	0	3	0	0	0	1	0	0	1	0	0	0	0
Bdellovibrio	0	0	0	0	0	0	1	0	0	1	0	0	0	2	0	0	0	0	0	1	0
Veillonella	0	0	0	0	0	0	0	4	0	0	0	0	0	0	0	0	1	0	0	0	0
Thauera	0	0	0	2	0	0	0	0	0	2	0	0	0	1	0	0	0	0	0	0	0
Tissierella	0	0	0	0	0	0	0	0	0	3	0	0	0	0	0	0	2	0	0	0	0
Psychrosinus	0	0	0	0	0	0	0	0	0	4	0	0	0	0	0	0	1	0	0	0	0
Campylobacter	0	0	0	0	0	0	0	0	0	0	0	0	0	0	0	0	3	2	0	0	0
Granulicatella	0	0	0	0	3	0	0	2	0	0	0	0	0	0	0	0	0	0	0	0	0
Sphaerochaeta	0	0	0	0	0	0	0	0	0	0	0	0	0	5	0	0	0	0	0	0	0
Leifsonia	0	0	0	0	0	0	0	0	2	3	0	0	0	0	0	0	0	0	0	0	0
Sanguibacter	0	0	0	0	0	0	0	0	0	1	0	0	3	0	0	0	0	0	0	0	0
Kineosporia	0	0	0	0	0	0	0	0	0	1	0	0	2	0	1	0	0	0	0	0	0
Hylemonella	0	0	0	0	0	0	0	0	0	0	0	0	1	3	0	0	0	0	0	0	0
Cloacibacterium	0	0	0	0	0	0	0	0	0	1	0	0	1	0	0	0	1	0	0	0	1
Shinella	0	0	0	0	0	0	0	0	0	2	0	0	0	0	2	0	0	0	0	0	0
Pantoea	0	0	0	0	0	0	0	0	0	0	0	0	0	2	0	0	0	2	0	0	0
Inhella	0	0	0	0	0	0	0	0	0	0	0	4	0	0	0	0	0	0	0	0	0
Rubellimicrobium	0	1	0	0	0	0	0	0	0	0	0	0	0	0	3	0	0	0	0	0	0
Coprococcus	0	0	0	0	1	0	0	0	2	1	0	0	0	0	0	0	0	0	0	0	0
Malikia	0	0	0	0	0	0	0	0	0	4	0	0	0	0	0	0	0	0	0	0	0
Megasphaera	0	0	0	0	0	0	0	0	0	4	0	0	0	0	0	0	0	0	0	0	0
Pedomicrobium	0	0	0	0	0	0	0	0	0	3	0	0	0	0	0	0	0	1	0	0	0
Conexibacter	0	0	0	0	0	0	0	0	3	1	0	0	0	0	0	0	0	0	0	0	0
Kingella	0	0	0	0	4	0	0	0	0	0	0	0	0	0	0	0	0	0	0	0	0
Planomicrobium	0	0	0	0	0	0	0	0	0	1	0	0	0	2	0	0	1	0	0	0	0
Spirochaeta	0	0	0	0	0	0	1	1	0	0	0	0	0	0	0	0	2	0	0	0	0
Cryptosporangium	0	0	0	0	0	0	0	0	2	2	0	0	0	0	0	0	0	0	0	0	0
Polynucleobacter	0	0	0	0	0	0	0	3	0	0	0	0	0	1	0	0	0	0	0	0	0
Yokenella	0	0	0	0	0	0	0	0	0	0	0	0	3	0	0	0	0	0	0	0	0
Sphingobacterium	0	0	0	0	0	0	1	0	0	0	0	0	2	0	0	0	0	0	0	0	0
Moraxella	0	0	0	0	0	0	0	0	0	0	0	1	1	0	0	0	1	0	0	0	0
Bacteriovorax	0	0	0	1	0	0	0	0	0	0	0	0	0	0	0	0	2	0	0	0	0
Curtobacterium	0	0	0	0	0	0	0	0	0	1	0	0	0	2	0	0	0	0	0	0	0
Brochothrix	0	0	0	0	0	0	0	3	0	0	0	0	0	0	0	0	0	0	0	0	0
Magnetospirillum	0	0	0	0	0	0	0	0	0	0	0	0	0	3	0	0	0	0	0	0	0
Subdoligranulum	0	0	0	0	0	0	0	0	0	3	0	0	0	0	0	0	0	0	0	0	0
Rhodocista	0	0	0	0	0	0	0	0	0	0	0	0	0	0	0	0	3	0	0	0	0
Niveispirillum	0	0	0	0	0	0	0	0	0	3	0	0	0	0	0	0	0	0	0	0	0
Novosphingobium	0	0	0	0	0	0	1	0	0	0	0	0	0	2	0	0	0	0	0	0	0
Sulfurospirillum	0	0	0	0	0	0	0	0	0	2	0	0	0	1	0	0	0	0	0	0	0
Verrucosispora	0	0	0	3	0	0	0	0	0	0	0	0	0	0	0	0	0	0	0	0	0
Luteimonas	0	0	0	0	0	0	0	0	0	2	0	0	0	0	0	0	0	0	0	0	1
Anaerobiospirillum	0	0	0	0	0	0	0	0	0	0	0	0	0	3	0	0	0	0	0	0	0
Methyloversatilis	0	0	0	0	2	0	0	0	0	0	0	0	0	0	0	0	1	0	0	0	0
Facklamia	0	0	0	0	0	0	0	0	0	0	0	0	0	1	0	0	2	0	0	0	0
Phaeospirillum	0	0	0	0	0	0	0	0	0	3	0	0	0	0	0	0	0	0	0	0	0
Leuconostoc	0	0	0	0	0	0	0	0	0	0	1	0	0	1	0	0	1	0	0	0	0
Illumatobacter	0	0	0	1	0	0	1	0	0	1	0	0	0	0	0	0	0	0	0	0	0
Methylomonas	0	0	0	0	0	0	0	0	0	3	0	0	0	0	0	0	0	0	0	0	0
Dactylosporangium	0	0	0	0	0	0	0	0	0	3	0	0	0	0	0	0	0	0	0	0	0
Anoxybacillus	0	0	0	0	0	0	0	0	0	0	0	2	0	0	0	0	1	0	0	0	0
Paucimonas	0	0	0	0	0	0	0	0	0	0	0	0	0	3	0	0	0	0	0	0	0
Cellulomonas	0	0	0	0	0	0	0	0	0	1	0	0	0	1	0	0	1	0	0	0	0
Dechloromonas	0	0	0	0	0	0	0	0	0	1	0	0	0	2	0	0	0	0	0	0	0
Actinoplanes	0	0	0	0	0	0	0	0	2	1	0	0	0	0	0	0	0	0	0	0	0
Dialister	0	0	0	0	0	2	0	0	0	0	0	0	0	1	0	0	0	0	0	0	0
Geodermatophilus	0	0	0	1	0	0	0	0	0	1	0	1	0	0	0	0	0	0	0	0	0
Terriglobus	0	0	0	0	0	0	0	0	0	3	0	0	0	0	0	0	0	0	0	0	0
Granulicella	0	0	0	0	0	0	0	0	0	3	0	0	0	0	0	0	0	0	0	0	0
Escherichia	0	0	0	0	0	0	0	0	0	0	0	0	2	0	0	0	0	0	0	0	0
Pandoraea	0	0	0	0	0	0	0	0	0	0	0	0	2	0	0	0	0	0	0	0	0
Ferruginibacter	0	0	0	0	0	0	0	0	0	0	0	0	2	0	0	0	0	0	0	0	0
Shewanella	0	0	0	0	0	0	0	0	0	0	0	0	2	0	0	0	0	0	0	0	0
Lysinibacillus	0	0	0	0	0	0	0	0	0	0	0	0	1	0	1	0	0	0	0	0	0
Sphingopyxis	0	0	0	0	0	0	0	0	0	0	0	1	1	0	0	0	0	0	0	0	0
Thermomonas	0	0	0	0	0	0	0	0	0	0	0	0	0	0	0	0	2	0	0	0	0
Acidisphaera	0	0	0	0	0	0	0	0	2	0	0	0	0	0	0	0	0	0	0	0	0
Pseudoclavibacter	0	0	0	0	1	0	0	0	1	0	0	0	0	0	0	0	0	0	0	0	0
Acidisoma	0	0	0	0	0	0	0	0	0	2	0	0	0	0	0	0	0	0	0	0	0
Megamonas	0	0	0	0	0	0	0	0	0	0	0	0	0	0	0	0	2	0	0	0	0
Rhodospirillum	0	0	0	0	0	0	0	0	0	0	0	0	0	0	0	0	2	0	0	0	0
Iodobacter	0	0	0	0	0	0	0	0	0	2	0	0	0	0	0	0	0	0	0	0	0
Nitrosomonas	0	0	0	0	0	0	0	0	0	0	0	0	0	1	0	0	1	0	0	0	0
Erysipelatoclostridium	0	0	0	0	0	0	0	0	0	0	0	0	0	0	0	0	2	0	0	0	0
Promicromonospora	0	0	0	0	0	0	0	0	0	0	0	0	0	0	0	0	2	0	0	0	0
Micromonospora	0	0	0	0	0	0	0	0	0	0	0	0	0	2	0	0	0	0	0	0	0
Candidatus Aquiluna	0	0	0	0	0	0	0	2	0	0	0	0	0	0	0	0	0	0	0	0	0
Fusobacterium	0	0	0	0	2	0	0	0	0	0	0	0	0	0	0	0	0	0	0	0	0
Methylovorus	0	0	0	0	0	0	0	0	0	0	0	0	0	2	0	0	0	0	0	0	0
Actinomycetospora	0	0	0	0	1	0	0	0	0	0	0	0	0	0	0	0	0	1	0	0	0
Ignavigranum	0	0	0	0	2	0	0	0	0	0	0	0	0	0	0	0	0	0	0	0	0
Porphyromonas	0	0	0	0	1	0	0	0	0	0	0	0	0	0	0	0	0	1	0	0	0
Pleomorphomonas	0	0	0	0	0	0	0	0	0	1	0	0	0	0	0	0	1	0	0	0	0
Salmonella	0	0	0	0	0	0	0	0	2	0	0	0	0	0	0	0	0	0	0	0	0
Acidipila	0	0	0	0	0	0	0	0	0	2	0	0	0	0	0	0	0	0	0	0	0
Tepidimonas	0	0	0	0	0	0	0	0	0	1	0	1	0	0	0	0	0	0	0	0	0
Blastococcus	0	0	0	0	0	0	0	0	0	0	0	0	0	1	0	0	0	0	0	0	1
Methylophilus	0	0	0	0	1	0	0	0	1	0	0	0	0	0	0	0	0	0	0	0	0
Zoogloea	0	0	0	0	0	0	0	0	0	0	0	1	0	0	0	0	1	0	0	0	0
Angustibacter	0	0	0	0	0	0	0	0	0	2	0	0	0	0	0	0	0	0	0	0	0
Agrobacterium	0	0	0	0	0	0	0	0	0	2	0	0	0	0	0	0	0	0	0	0	0
Singulisphaera	0	0	0	0	0	0	0	0	0	2	0	0	0	0	0	0	0	0	0	0	0
Petrimonas	0	0	0	0	0	0	0	0	0	1	0	0	0	0	0	0	0	0	0	0	1
Deefgea	0	0	0	0	0	0	0	0	0	0	0	0	0	1	0	0	1	0	0	0	0
Desulfosporosinus	0	1	0	0	0	0	0	0	0	1	0	0	0	0	0	0	0	0	0	0	0
Friedmanniella	0	0	0	0	0	0	0	0	0	0	0	2	0	0	0	0	0	0	0	0	0
Alcaligenes	0	0	0	0	0	0	0	0	0	0	0	0	0	2	0	0	0	0	0	0	0
Geobacter	0	0	0	0	0	0	0	0	0	1	0	0	0	0	0	0	1	0	0	0	0
Murdochiella	0	0	0	0	2	0	0	0	0	0	0	0	0	0	0	0	0	0	0	0	0
Saccharopolyspora	0	0	0	0	0	0	0	0	0	0	0	0	0	0	0	0	0	2	0	0	0
Acetobacterium	0	0	0	0	0	0	1	0	0	0	0	0	0	1	0	0	0	0	0	0	0
Haliea	0	0	0	1	0	0	1	0	0	0	0	0	0	0	0	0	0	0	0	0	0
Pseudolabrys	0	0	0	0	0	0	0	0	0	2	0	0	0	0	0	0	0	0	0	0	0
Flavonifractor	0	0	0	0	0	0	0	0	0	0	0	0	0	0	0	0	2	0	0	0	0
Geobacillus	0	0	0	0	0	1	0	0	0	0	0	0	0	1	0	0	0	0	0	0	0
Anabaena	0	0	0	0	0	0	0	0	0	0	0	0	0	0	0	0	2	0	0	0	0
Candidatus Dactylopiibacterium	0	0	1	0	0	0	0	0	0	1	0	0	0	0	0	0	0	0	0	0	0
Methylobacter	0	0	0	0	0	0	0	0	0	1	0	0	0	1	0	0	0	0	0	0	0
Ornithinimicrobium	0	0	0	2	0	0	0	0	0	0	0	0	0	0	0	0	0	0	0	0	0
Pseudorhodobacter	0	0	0	0	0	0	0	0	0	2	0	0	0	0	0	0	0	0	0	0	0
Achromobacter	0	0	0	0	0	0	0	1	0	0	0	1	0	0	0	0	0	0	0	0	0
Jeotgalicoccus	0	0	0	0	0	0	0	0	1	1	0	0	0	0	0	0	0	0	0	0	0
Enterobacter	0	0	0	0	2	0	0	0	0	0	0	0	0	0	0	0	0	0	0	0	0
Filomicrobium	0	0	0	0	0	0	0	0	0	0	0	0	0	1	1	0	0	0	0	0	0
Sideroxydans	0	0	0	0	0	0	0	0	1	1	0	0	0	0	0	0	0	0	0	0	0
Perlucidibaca	0	0	0	0	0	0	0	0	0	0	0	0	1	0	0	0	0	0	0	0	0
Kytococcus	0	0	0	0	0	0	0	0	0	0	0	0	1	0	0	0	0	0	0	0	0
Oligella	0	0	0	0	0	0	0	0	0	0	0	0	1	0	0	0	0	0	0	0	0
Mycobacterium	0	0	0	0	0	0	0	0	0	0	0	0	1	0	0	0	0	0	0	0	0
Beggiatoa	0	0	0	0	0	0	0	0	0	0	0	0	1	0	0	0	0	0	0	0	0
Candidatus Brocadia	0	0	0	0	0	0	0	0	0	0	0	0	1	0	0	0	0	0	0	0	0
Lachnoclostridium	0	0	0	0	0	0	0	0	0	0	0	0	1	0	0	0	0	0	0	0	0
Rathayibacter	0	0	0	0	0	0	0	0	0	0	0	0	1	0	0	0	0	0	0	0	0
Citrobacter	0	0	0	0	0	0	0	0	0	0	0	0	1	0	0	0	0	0	0	0	0
Clavibacter	0	0	0	0	0	0	0	0	0	0	0	0	1	0	0	0	0	0	0	0	0
Methylosinus	0	0	0	0	0	0	0	0	0	0	0	1	0	0	0	0	0	0	0	0	0
Alteromonas	0	0	0	0	0	0	0	0	0	0	0	0	0	0	0	0	1	0	0	0	0
Arcicella	0	0	0	0	0	0	0	0	0	0	0	1	0	0	0	0	0	0	0	0	0
Nocardiopsis	0	0	0	0	0	0	0	0	0	0	0	0	0	0	1	0	0	0	0	0	0
Nannocystis	0	0	0	0	0	0	1	0	0	0	0	0	0	0	0	0	0	0	0	0	0
Okibacterium	0	0	0	0	0	0	0	0	0	0	0	0	0	0	0	0	0	1	0	0	0
Methylocella	0	0	0	1	0	0	0	0	0	0	0	0	0	0	0	0	0	0	0	0	0
Modestobacter	0	0	0	0	0	0	0	0	0	0	0	0	0	0	0	0	0	1	0	0	0
Rhodanobacter	0	0	0	0	0	0	0	0	0	0	0	0	0	1	0	0	0	0	0	0	0
Lacibacterium	0	0	0	0	0	0	1	0	0	0	0	0	0	0	0	0	0	0	0	0	0
Zavarzinia	0	0	0	0	0	0	0	0	0	1	0	0	0	0	0	0	0	0	0	0	0
Woodsholea	0	0	0	0	0	0	1	0	0	0	0	0	0	0	0	0	0	0	0	0	0
Proteocatella	0	0	0	0	0	0	0	0	0	0	0	0	0	1	0	0	0	0	0	0	0
Succinivibrio	0	0	0	0	0	0	0	0	0	1	0	0	0	0	0	0	0	0	0	0	0
Bergeyella	0	0	0	0	0	0	0	0	0	0	0	0	0	0	0	0	1	0	0	0	0
Actinobacillus	0	0	0	0	1	0	0	0	0	0	0	0	0	0	0	0	0	0	0	0	0
Candidatus Protochlamydia	0	0	0	0	0	0	0	0	0	0	0	0	0	0	1	0	0	0	0	0	0
Tolumonas	0	0	0	0	0	0	0	0	0	1	0	0	0	0	0	0	0	0	0	0	0
Saccharophagus	0	0	0	0	0	0	0	0	0	1	0	0	0	0	0	0	0	0	0	0	0
Methylopila	0	0	0	0	1	0	0	0	0	0	0	0	0	0	0	0	0	0	0	0	0
Caldalkalibacillus	0	0	0	0	0	0	0	0	0	0	0	0	0	0	0	0	0	0	0	1	0
Thiobacillus	0	0	0	0	0	0	0	0	0	0	0	0	0	0	0	0	1	0	0	0	0
Agreia	0	0	0	0	0	0	0	0	0	1	0	0	0	0	0	0	0	0	0	0	0
Prosthecobacter	0	0	0	0	0	0	0	0	0	0	0	1	0	0	0	0	0	0	0	0	0
Pseudoxanthomonas	0	0	0	0	0	0	0	0	0	0	0	0	0	0	0	0	1	0	0	0	0
Frondihabitans	0	0	0	0	0	0	0	0	0	1	0	0	0	0	0	0	0	0	0	0	0
Aureimonas	0	0	0	0	0	0	0	0	0	0	0	0	0	0	0	0	1	0	0	0	0
Marisediminicola	0	0	0	0	0	0	0	0	0	1	0	0	0	0	0	0	0	0	0	0	0
Filibacter	0	0	0	0	0	0	0	0	0	0	0	0	0	0	0	0	0	0	0	1	0
Kaistia	0	0	0	0	0	0	0	0	0	1	0	0	0	0	0	0	0	0	0	0	0
Turicella	0	0	0	0	0	0	0	0	0	0	0	0	0	0	0	0	1	0	0	0	0
Aquamicrobium	0	0	0	0	0	0	0	0	0	1	0	0	0	0	0	0	0	0	0	0	0
Rahnella	0	0	0	0	0	0	0	0	0	1	0	0	0	0	0	0	0	0	0	0	0
Ornithinibacter	0	0	0	0	0	0	0	0	0	0	0	0	0	1	0	0	0	0	0	0	0
Pseudacidovorax	0	0	0	0	0	0	0	0	0	0	0	0	0	0	0	0	0	0	0	0	1
Thermovum	0	0	0	0	0	0	0	0	0	0	0	0	0	1	0	0	0	0	0	0	0
Isosphaera	0	0	0	0	0	0	0	0	0	0	0	0	0	1	0	0	0	0	0	0	0
Luteibacter	0	0	0	0	0	1	0	0	0	0	0	0	0	0	0	0	0	0	0	0	0
Zhihengliuella	0	0	0	0	0	0	0	0	0	1	0	0	0	0	0	0	0	0	0	0	0
Xanthomonas	0	0	0	1	0	0	0	0	0	0	0	0	0	0	0	0	0	0	0	0	0
Azonexus	0	0	0	0	0	0	0	0	0	1	0	0	0	0	0	0	0	0	0	0	0
Ferribacterium	0	0	0	0	0	0	0	0	0	1	0	0	0	0	0	0	0	0	0	0	0
Phycicoccus	0	0	0	0	0	0	0	0	0	1	0	0	0	0	0	0	0	0	0	0	0
Vagococcus	0	0	0	0	0	0	0	0	0	0	0	0	0	0	0	0	1	0	0	0	0
Yersinia	0	0	0	0	0	0	0	0	0	0	0	0	0	1	0	0	0	0	0	0	0
Delftia	0	0	0	0	0	0	0	0	0	0	1	0	0	0	0	0	0	0	0	0	0
Nitrobacter	0	0	1	0	0	0	0	0	0	0	0	0	0	0	0	0	0	0	0	0	0
Brumimicrobium	0	0	0	0	0	0	0	0	0	1	0	0	0	0	0	0	0	0	0	0	0
Turicibacter	0	0	0	0	0	0	0	0	0	0	0	0	0	1	0	0	0	0	0	0	0
Lysobacter	0	0	0	0	0	0	1	0	0	0	0	0	0	0	0	0	0	0	0	0	0
Haematobacter	0	0	0	0	0	0	0	0	0	0	0	0	0	0	0	0	1	0	0	0	0
Tyzzerella	0	1	0	0	0	0	0	0	0	0	0	0	0	0	0	0	0	0	0	0	0
Photobacterium	0	0	0	0	0	0	0	0	0	0	0	0	0	1	0	0	0	0	0	0	0
Trueperella	0	0	0	0	0	0	0	1	0	0	0	0	0	0	0	0	0	0	0	0	0
Kribbella	0	0	0	0	0	0	0	0	1	0	0	0	0	0	0	0	0	0	0	0	0
Phascolarctobacterium	0	0	0	0	0	0	0	0	0	1	0	0	0	0	0	0	0	0	0	0	0
Hydrocarboniphaga	0	0	0	0	0	0	0	0	0	1	0	0	0	0	0	0	0	0	0	0	0

## Sheet: 16S counts - species
Species	Chronic-04	BI-06	BI-05	BI-07	Chronic-03	Chronic-02	BI-08	Acute-03	Acute-01	Acute-02	Acute-04	Mixed-03	Mixed-01	Mixed-02	BI-10	BI-09	Chronic-01	BI-03	BI-04	BI-02	BI-01
Staphylococcus_lugdunensis	1	0	0	0	1	0	0	0	0	0	2	0	6318	0	0	0	0	0	0	0	1
Staphylococcus_aureus	0	0	0	0	0	0	0	0	0	364	0	0	3	0	0	0	0	0	0	0	0
Pseudomonas_aeruginosa	0	0	0	0	0	0	0	0	0	0	0	0	311	0	0	0	0	0	0	0	0
Propionibacterium_acnes	2	1	4	4	7	1	0	6	63	8	8	39	14	1	7	4	10	1	0	0	2
Janthinobacterium_lividum	0	0	0	37	0	1	1	0	0	27	0	56	11	13	0	0	7	0	0	0	0
Flavobacterium_sp.	0	0	0	2	0	1	1	1	3	43	5	6	6	22	2	0	3	0	0	0	2
Pelomonas_puraquae	7	5	0	0	3	3	4	16	6	5	5	10	6	5	2	3	3	1	1	1	2
Janthinobacterium_sp.	0	0	0	0	0	0	0	0	0	39	0	0	3	32	0	0	5	4	0	0	0
Anaerococcus_octavius	8	0	3	2	18	0	0	3	16	0	6	3	10	1	0	0	6	4	0	0	1
Pseudomonas_sp.	0	0	0	0	0	0	0	0	7	29	0	0	10	17	0	0	4	0	0	0	3
Pseudomonas_caeni	0	0	0	0	0	0	0	0	5	26	0	0	24	6	0	0	1	3	0	0	0
Catenulispora_graminis	0	0	0	0	0	0	2	0	0	24	0	0	5	26	1	0	1	0	0	0	0
Arcobacter_venerupis	0	0	0	0	0	2	0	0	6	13	1	0	3	26	0	0	5	0	0	0	0
Massilia_brevitalea	0	0	0	0	0	1	0	0	0	11	0	0	6	20	0	0	9	1	0	0	1
Bradyrhizobium_cytisi	0	0	0	0	0	0	0	0	9	11	9	15	0	0	0	0	0	0	0	0	0
Alcanivorax_sp.	0	1	0	14	0	0	5	0	0	0	1	8	0	0	13	0	0	0	0	0	0
Acinetobacter_sp.	0	0	0	0	0	1	0	0	0	15	0	0	4	7	0	0	11	1	0	0	0
Staphylococcus_hominis	0	0	1	3	7	0	1	2	1	2	0	12	0	2	0	0	0	6	0	0	0
Flavobacterium_succinicans	0	0	0	2	0	0	3	19	0	7	0	0	3	0	0	0	2	0	0	0	0
Duganella_zoogloeoides	0	0	0	0	0	1	0	0	0	13	0	0	2	18	0	0	1	0	0	0	1
Duganella_sp.	0	0	0	0	0	0	0	0	8	15	0	0	2	4	0	0	3	0	0	0	2
Cellvibrio_gandavensis	0	0	0	2	0	0	1	0	1	22	0	0	0	2	0	0	3	0	0	1	1
Faecalibacterium_prausnitzii	0	0	1	3	0	1	0	0	0	7	1	0	7	7	1	1	1	0	0	0	0
Roseburia_sp.	0	0	0	0	0	2	0	0	0	9	0	0	7	6	3	1	3	0	0	0	0
Polaromonas_sp.	0	0	0	0	0	1	0	0	0	7	0	0	5	12	0	0	2	2	0	2	0
Finegoldia_magna	3	0	0	0	1	0	0	0	4	2	0	0	6	4	0	0	7	3	0	0	0
Corynebacterium_tuberculostearicum	1	0	0	0	6	0	0	0	5	0	0	2	0	0	0	0	8	3	1	2	0
Staphylococcus_sp.	0	0	0	0	0	0	0	0	0	0	0	0	27	0	0	0	0	0	0	0	0
Staphylococcus_epidermidis	0	0	0	3	1	2	1	0	3	1	0	5	8	0	0	0	0	1	0	0	0
Micrococcus_lylae	0	0	0	3	1	0	0	0	0	0	0	0	0	0	0	0	19	0	2	0	0
Microbacterium_saperdae	0	0	0	0	0	0	0	0	0	0	0	0	0	0	0	0	25	0	0	0	0
Acinetobacter_junii	0	0	0	1	1	0	1	0	0	3	0	0	11	4	0	0	1	0	1	0	0
Bradyrhizobium_elkanii	0	0	0	0	0	0	0	0	11	0	2	8	1	0	0	1	0	0	0	0	0
Bradyrhizobium_sp.	0	0	1	0	0	0	0	0	12	2	3	3	0	0	0	0	0	0	0	0	0
Burkholderia_sp.	0	0	0	1	0	0	0	0	0	5	1	1	0	9	0	1	2	0	0	0	0
Sulfuricurvum_kujiense	0	0	0	0	0	0	0	0	0	2	0	0	7	10	0	0	0	0	0	0	0
Subtercola_boreus	0	0	0	0	0	1	0	0	0	7	0	0	5	4	0	0	1	1	0	0	0
Rhodoferax_sp.	0	0	0	0	0	0	0	0	0	6	0	1	5	4	0	0	3	0	0	0	0
Sphingomonas_faeni	0	0	0	0	0	0	0	0	6	8	0	0	4	0	0	0	0	1	0	0	0
Prevotella_copri	0	0	0	0	0	0	0	0	7	4	0	0	0	5	2	0	0	1	0	0	0
Massilia_sp.	0	0	0	0	0	0	0	0	0	8	0	0	3	5	0	0	2	0	0	0	0
Pseudomonas_fragi	0	0	0	0	0	0	0	0	0	10	0	0	2	5	0	0	1	0	0	0	0
Propionivibrio_sp.	0	0	0	0	0	0	0	0	0	11	0	0	2	5	0	0	0	0	0	0	0
Streptococcus_mitis	0	0	0	0	0	0	0	0	0	0	0	18	0	0	0	0	0	0	0	0	0
Gemmiger_formicilis	0	0	0	0	1	0	0	0	0	4	0	3	5	2	0	0	1	0	0	0	0
Brevibacterium_paucivorans	0	0	0	0	1	0	0	0	0	0	0	16	0	0	0	0	0	0	0	0	0
Lactococcus_lactis	0	0	0	0	1	0	0	0	0	0	0	0	15	0	0	0	0	0	0	0	0
Flavobacterium_pectinovorum	0	0	0	0	0	0	0	0	0	12	0	0	0	1	0	0	3	0	0	0	0
Abiotrophia_defectiva	0	0	0	0	1	0	0	0	0	0	0	8	6	0	0	0	0	0	0	0	0
Rothia_dentocariosa	0	0	0	0	4	0	0	0	0	0	0	0	0	3	0	0	8	0	0	0	0
Diaphorobacter_nitroreducens	0	0	0	0	2	0	0	0	0	4	0	3	0	0	0	0	6	0	0	0	0
Comamonas_odontotermitis	0	0	0	1	0	0	4	0	0	0	5	4	0	0	1	0	0	0	0	0	0
Aeromicrobium_fastidiosum	0	0	0	0	0	0	0	0	0	0	0	0	5	9	0	0	0	0	0	0	0
Flavobacterium_tiangeerense	0	0	0	0	0	0	0	0	0	5	0	0	3	5	0	0	1	0	0	0	0
Rugamonas_rubra	0	0	0	0	0	0	0	0	0	7	0	0	2	5	0	0	0	0	0	0	0
Sphingomonas_japonica	0	0	0	0	0	0	0	0	11	2	0	0	0	0	0	0	1	0	0	0	0
Aciditerrimonas_sp.	0	0	0	0	0	1	2	0	0	4	0	0	0	5	2	0	0	0	0	0	0
Acinetobacter_lwoffii	4	0	0	1	0	0	0	0	0	2	0	0	1	2	0	0	2	1	0	0	0
Sphingomonas_echinoides	3	0	0	0	3	0	0	0	0	0	0	5	0	0	1	0	0	0	0	0	1
Olsenella_umbonata	0	0	0	0	0	0	0	0	2	0	0	8	3	0	0	0	0	0	0	0	0
Bradyrhizobium_denitrificans	0	1	0	0	0	0	0	0	3	0	9	0	0	0	0	0	0	0	0	0	0
Variovorax_boronicumulans	0	0	0	0	0	0	0	0	0	4	0	7	0	2	0	0	0	0	0	0	0
Nocardioides_sp.	0	0	0	0	0	0	0	0	0	1	0	0	9	2	0	0	0	0	0	0	0
Collinsella_aerofaciens	0	0	0	0	0	0	6	0	0	0	2	0	3	0	0	0	0	0	1	0	0
Brevundimonas_diminuta	0	0	0	0	0	0	0	0	5	1	2	1	2	0	0	1	0	0	0	0	0
Rubrivivax_gelatinosus	0	0	0	0	0	0	0	0	0	6	0	4	0	2	0	0	0	0	0	0	0
Chryseobacterium_hispanicum	0	0	0	0	0	0	0	7	0	0	0	5	0	0	0	0	0	0	0	0	0
Clostridium_sp.	0	0	0	0	0	0	0	0	0	5	0	0	0	4	0	0	2	0	1	0	0
Variovorax_paradoxus	0	0	0	0	0	0	1	0	0	1	0	0	7	2	0	0	0	0	0	0	0
Undibacterium_parvum	0	0	0	0	0	1	0	0	0	4	0	0	4	2	0	0	0	0	0	0	0
Pedobacter_alluvionis	0	0	0	0	0	0	0	0	0	9	0	0	0	1	0	0	1	0	0	0	0
Bradyrhizobium_oligotrophicum	0	0	0	0	0	0	0	0	0	1	10	0	0	0	0	0	0	0	0	0	0
Rothia_mucilaginosa	0	0	0	0	0	0	0	0	0	0	0	5	0	4	0	0	0	0	2	0	0
Ruminococcus_gauvreauii	0	0	0	0	0	0	0	0	9	0	0	0	0	0	0	0	0	2	0	0	0
Enhydrobacter_aerosaccus	3	0	0	0	0	0	0	0	0	1	0	0	0	5	0	0	1	0	0	0	0
Pseudorhodoferax_soli	0	0	0	0	0	0	0	0	0	1	0	0	6	2	0	0	0	1	0	0	0
Rhodoferax_ferrireducens	0	0	0	0	0	0	0	0	0	4	0	2	0	2	0	0	1	0	0	0	1
Umezawaea_tangerina	0	0	0	0	0	0	0	0	6	4	0	0	0	0	0	0	0	0	0	0	0
Gemella_haemolysans	0	0	0	0	1	0	0	0	0	0	0	0	5	2	1	0	0	0	0	0	0
Sphingomonas_sp.	0	0	0	0	0	0	0	0	0	4	0	0	3	0	0	0	2	0	0	0	0
Bacteroides_vulgatus	0	0	0	0	0	0	0	0	0	3	0	0	2	3	0	0	1	0	0	0	0
Microbacterium_schleiferi	0	0	0	0	0	0	0	0	0	0	0	0	0	0	0	0	9	0	0	0	0
Brevundimonas_bullata	0	0	0	0	1	0	0	0	8	0	0	0	0	0	0	0	0	0	0	0	0
Staphylococcus_warneri	0	0	0	0	2	0	0	0	1	0	0	0	0	6	0	0	0	0	0	0	0
Paracoccus_yeei	0	0	0	0	0	0	0	0	0	3	0	0	0	0	0	0	6	0	0	0	0
Corynebacterium_durum	0	0	0	0	0	0	0	0	3	0	0	0	0	1	5	0	0	0	0	0	0
Sandaracinobacter_sibiricus	0	0	0	0	0	0	0	0	0	0	0	4	0	0	5	0	0	0	0	0	0
Acinetobacter_johnsonii	0	0	0	0	0	0	1	0	0	1	0	4	0	0	0	0	1	0	1	1	0
Sphaerotilus_montanus	1	0	0	0	0	0	2	0	0	2	0	0	0	3	0	0	0	0	0	0	0
Flavobacterium_myungsuense	0	0	0	0	0	0	0	0	0	5	0	0	2	0	0	0	1	0	0	0	0
Arcobacter_cryaerophilus	0	0	0	0	0	0	0	0	0	3	0	0	1	4	0	0	0	0	0	0	0
Methylotenera_mobilis	0	0	0	0	0	0	2	0	0	4	0	0	1	1	0	0	0	0	0	0	0
Iamia_sp.	0	0	0	0	0	0	0	0	5	1	0	0	0	2	0	0	0	0	0	0	0
Acidovorax_defluvii	0	0	0	0	0	0	0	0	0	7	0	0	0	1	0	0	0	0	0	0	0
Undibacterium_terreum	0	0	0	0	0	0	0	0	7	0	0	1	0	0	0	0	0	0	0	0	0
Chryseobacterium_rigui	0	0	0	0	0	0	0	0	0	6	0	0	0	2	0	0	0	0	0	0	0
Prevotella_intermedia	0	0	0	0	0	0	0	0	0	0	0	0	7	0	0	0	0	0	0	0	0
Pseudomonas_mendocina	0	0	0	0	0	0	0	0	0	0	0	0	7	0	0	0	0	0	0	0	0
Duganella_phyllosphaerae	0	0	0	0	0	0	0	0	0	1	0	0	3	3	0	0	0	0	0	0	0
Flavobacterium_saliperosum	0	0	0	0	0	0	0	0	0	2	0	0	3	0	0	0	1	0	0	1	0
Burkholderia_vietnamiensis	0	0	0	0	0	0	0	0	2	0	1	2	2	0	0	0	0	0	0	0	0
Arthrobacter_sp.	0	0	0	0	0	0	0	0	0	3	0	0	2	1	0	0	0	0	0	1	0
Pedobacter_cryoconitis	0	0	0	0	0	0	0	0	0	0	0	0	1	0	0	0	5	0	0	0	1
Stenotrophomonas_geniculata	0	0	0	0	0	0	0	0	2	1	2	0	1	0	0	0	0	0	1	0	0
Aeromicrobium_erythreum	0	0	0	0	0	0	0	0	0	4	0	0	0	3	0	0	0	0	0	0	0
Duganella_radicis	0	0	0	0	0	0	0	0	2	4	0	0	0	0	0	0	1	0	0	0	0
Bacillus_thermoamylovorans	0	0	0	0	0	0	0	0	0	0	0	0	0	0	0	0	0	0	0	0	7
Salinibacterium_sp.	0	0	0	0	0	0	0	0	1	4	0	0	0	1	0	0	1	0	0	0	0
Streptococcus_sanguinis	0	0	0	0	0	1	0	0	0	0	0	0	0	4	0	0	2	0	0	0	0
Frankia_sp.	0	0	0	0	0	0	0	0	0	7	0	0	0	0	0	0	0	0	0	0	0
Arcobacter_trophiarum	0	0	0	0	0	0	0	0	0	3	0	1	0	2	0	0	0	1	0	0	0
Microvirga_lotononidis	0	4	0	0	0	0	2	1	0	0	0	0	0	0	0	0	0	0	0	0	0
Caulobacter_sp.	2	0	0	0	0	0	0	0	0	0	0	0	0	3	0	0	1	0	0	0	0
Sporosarcina_psychrophila	0	0	0	0	0	1	0	0	0	0	0	0	5	0	0	0	0	0	0	0	0
Brevundimonas_aurantiaca	0	0	0	0	0	0	0	0	0	0	0	0	4	0	0	0	2	0	0	0	0
Undibacterium_pigrum	0	0	0	0	0	0	1	0	0	0	0	0	3	1	0	0	1	0	0	0	0
Psychrobacillus_insolitus	0	0	0	0	0	0	0	0	0	2	0	0	3	0	0	0	0	0	0	1	0
Macellibacteroides_fermentans	0	0	0	0	0	0	0	0	0	2	0	0	2	2	0	0	0	0	0	0	0
Eubacterium_hallii	0	0	0	0	0	1	0	0	0	2	0	0	1	1	0	0	0	0	0	0	0
Pedobacter_hartonius	0	0	0	0	0	0	0	0	0	0	0	0	1	3	0	0	1	0	0	1	0
Staphylococcus_jettensis	0	0	2	0	0	0	0	0	0	0	0	0	1	0	0	0	2	1	0	0	0
Microbacterium_binotii	0	0	0	0	0	0	0	0	0	0	0	0	0	0	0	0	6	0	0	0	0
Rhodobacter_sp.	0	0	0	0	0	0	0	0	0	5	0	0	0	0	1	0	0	0	0	0	0
Salinibacterium_xinjiangense	0	0	0	0	0	0	0	0	1	3	0	0	0	0	0	0	1	1	0	0	0
Enterococcus_cecorum	0	0	0	0	0	0	0	0	0	0	0	0	0	0	0	0	0	0	0	0	6
Bradyrhizobium_yuanmingense	0	0	0	0	0	0	0	0	5	1	0	0	0	0	0	0	0	0	0	0	0
Clostridium_vincentii	0	0	0	0	0	0	0	0	0	0	0	0	0	6	0	0	0	0	0	0	0
Chryseobacterium_chaponense	0	0	1	0	0	0	1	0	3	0	0	0	0	0	0	0	1	0	0	0	0
Clostridium_chromiireducens	0	0	0	0	0	0	0	0	0	4	0	0	0	1	0	0	1	0	0	0	0
Gemella_morbillorum	0	0	0	0	0	0	0	0	0	0	0	6	0	0	0	0	0	0	0	0	0
Methylocystis_heyeri	0	0	0	0	0	0	0	0	0	6	0	0	0	0	0	0	0	0	0	0	0
Hyphomicrobium_facile	0	0	0	0	0	0	0	0	0	0	1	5	0	0	0	0	0	0	0	0	0
Dorea_longicatena	0	2	0	3	0	0	0	0	0	0	0	0	0	1	0	0	0	0	0	0	0
Staphylococcus_equorum	0	0	2	0	0	0	0	0	0	0	0	3	0	0	0	0	0	1	0	0	0
Acinetobacter_calcoaceticus	5	0	0	0	0	0	0	0	0	0	0	0	0	0	0	0	0	0	0	0	0
Corynebacterium_kroppenstedtii	1	0	0	0	0	0	0	0	1	0	0	2	0	0	0	0	1	0	0	0	0
Klebsiella_oxytoca	0	0	0	0	0	0	0	0	0	0	0	0	5	0	0	0	0	0	0	0	0
Sutterella_stercoricanis	0	0	0	0	0	0	0	0	0	0	0	0	5	0	0	0	0	0	0	0	0
Sphingobium_vulgare	0	0	0	0	0	0	0	0	0	0	0	0	5	0	0	0	0	0	0	0	0
Pseudomonas_stutzeri	0	0	0	0	0	0	0	0	0	0	0	0	5	0	0	0	0	0	0	0	0
Pedobacter_terrae	0	0	0	0	0	0	0	0	0	2	0	0	3	0	0	0	0	0	0	0	0
Arthrobacter_psychrochitiniphilus	0	0	0	0	0	0	0	0	0	2	0	0	3	0	0	0	0	0	0	0	0
Eubacterium_hadrum	0	0	0	0	0	0	0	0	0	0	0	0	2	3	0	0	0	0	0	0	0
Stenotrophomonas_koreensis	0	0	0	0	0	0	0	0	0	2	0	0	0	0	0	0	3	0	0	0	0
Selenomonas_sp.	0	0	0	0	0	0	0	0	0	0	0	0	0	5	0	0	0	0	0	0	0
Pseudonocardia_sp.	0	0	0	0	0	0	0	0	0	0	0	5	0	0	0	0	0	0	0	0	0
Halomonas_Halomonas	0	0	0	0	0	0	0	0	0	5	0	0	0	0	0	0	0	0	0	0	0
Brachybacterium_squillarum	0	0	0	0	0	0	0	0	0	4	0	0	0	0	0	0	1	0	0	0	0
Flavobacterium_chilense	0	0	0	0	0	0	0	0	0	2	3	0	0	0	0	0	0	0	0	0	0
Rickettsiella_symbiont	0	0	0	0	0	0	0	0	0	5	0	0	0	0	0	0	0	0	0	0	0
[Ruminococcus]_gnavus	0	0	0	0	0	0	0	0	0	0	0	4	0	1	0	0	0	0	0	0	0
Oxalicibacterium_horti	0	0	0	5	0	0	0	0	0	0	0	0	0	0	0	0	0	0	0	0	0
Flavobacterium_fluvii	0	0	0	0	0	0	0	0	0	2	0	0	0	2	0	0	1	0	0	0	0
Flavobacterium_oncorhynchi	0	0	0	0	0	0	0	0	0	4	0	0	0	0	0	0	1	0	0	0	0
Pelomonas_sp.	0	0	0	0	0	0	0	0	0	1	0	4	0	0	0	0	0	0	0	0	0
Arthrobacter_russicus	0	0	0	1	0	0	0	0	0	3	0	0	0	1	0	0	0	0	0	0	0
Corynebacterium_sp.	0	0	0	0	0	0	0	0	0	1	0	0	0	0	2	0	0	1	0	0	1
Leucobacter_aerolatus	0	0	0	0	0	0	0	0	5	0	0	0	0	0	0	0	0	0	0	0	0
Massilia_namucuonensis	0	0	0	0	0	0	0	0	0	5	0	0	0	0	0	0	0	0	0	0	0
Campylobacter_ureolyticus	0	0	0	0	0	0	0	0	0	0	0	0	0	0	0	0	3	2	0	0	0
Sphaerochaeta_globosa	0	0	0	0	0	0	0	0	0	0	0	0	0	5	0	0	0	0	0	0	0
Sulfurimonas_gotlandica	0	0	0	0	0	0	0	0	0	0	0	0	0	5	0	0	0	0	0	0	0
Bacteroides_thetaiotaomicron	0	0	0	0	0	0	0	0	0	5	0	0	0	0	0	0	0	0	0	0	0
Amaricoccus_macauensis	4	0	0	0	0	0	0	0	0	0	0	0	0	0	0	0	0	0	0	0	0
Kocuria_rhizophila	1	0	0	0	0	0	0	0	0	0	0	0	0	0	1	0	2	0	0	0	0
Pseudomonas_nitroreducens	0	0	0	0	0	0	0	0	0	0	0	0	4	0	0	0	0	0	0	0	0
Mucilaginibacter_sp.	0	0	0	0	0	0	0	0	1	0	0	0	2	1	0	0	0	0	0	0	0
Rhodococcus_sp.	0	0	0	0	0	0	0	0	0	1	0	0	2	1	0	0	0	0	0	0	0
Sphingomonas_glacialis	0	0	0	0	0	0	0	0	0	2	0	0	2	0	0	0	0	0	0	0	0
Cellvibrio_sp.	0	0	0	0	0	0	0	0	0	2	0	0	2	0	0	0	0	0	0	0	0
Peptoniphilus_gorbachii	0	0	0	1	0	0	0	0	0	0	0	0	2	0	1	0	0	0	0	0	0
Enterococcus_columbae	0	0	0	0	0	0	0	0	0	0	0	0	1	0	0	0	0	0	0	0	3
Flavobacterium_hercynium	0	0	0	0	0	0	0	3	0	0	0	0	1	0	0	0	0	0	0	0	0
Cloacibacterium_normanense	0	0	0	0	0	0	0	0	0	1	0	0	1	0	0	0	1	0	0	0	1
Tissierella_creatinini	0	0	0	0	0	0	0	0	0	2	0	0	0	0	0	0	2	0	0	0	0
Serratia_liquefaciens	0	0	0	0	0	0	0	0	0	4	0	0	0	0	0	0	0	0	0	0	0
Bacteroides_graminisolvens	0	0	0	0	0	0	0	0	0	3	0	0	0	0	0	0	1	0	0	0	0
Megasphaera_hominis	0	0	0	0	0	0	0	0	0	4	0	0	0	0	0	0	0	0	0	0	0
Aquaspirillum_arcticum	0	0	0	0	0	0	0	0	0	0	0	0	0	4	0	0	0	0	0	0	0
Hyphomicrobium_sulfonivorans	0	0	0	0	0	0	3	0	0	0	0	0	0	0	0	0	1	0	0	0	0
Bacillus_sp.	0	0	0	0	0	0	0	0	0	0	0	0	0	4	0	0	0	0	0	0	0
Corynebacterium_afermentans	0	0	0	0	3	0	0	0	0	0	0	0	0	0	0	0	1	0	0	0	0
Brevundimonas_terrae	0	0	0	0	0	0	0	0	3	0	1	0	0	0	0	0	0	0	0	0	0
Bacillus_decisifrondis	0	0	1	0	0	0	0	0	0	0	0	0	0	0	0	0	3	0	0	0	0
Roseomonas_riguiloci	0	1	0	0	0	0	0	0	0	2	0	0	0	1	0	0	0	0	0	0	0
Bacillus_rhizosphaerae	0	0	0	0	0	0	4	0	0	0	0	0	0	0	0	0	0	0	0	0	0
Flavobacterium_granuli	0	0	0	0	0	0	0	0	0	4	0	0	0	0	0	0	0	0	0	0	0
Chryseobacterium_sp.	0	0	0	0	0	0	0	0	0	0	0	0	0	0	1	0	3	0	0	0	0
Ruminococcus_gnavus	0	0	0	0	0	0	0	0	0	0	0	0	0	1	0	3	0	0	0	0	0
Sporosarcina_sp.	0	0	0	0	0	1	0	0	0	3	0	0	0	0	0	0	0	0	0	0	0
Aerococcus_urinaeequi	0	0	0	0	0	0	0	0	0	1	0	0	0	2	0	0	1	0	0	0	0
Pedobacter_himalayensis	0	0	0	0	0	0	0	0	0	4	0	0	0	0	0	0	0	0	0	0	0
Corynebacterium_amycolatum	0	0	0	0	3	0	0	0	0	0	0	0	0	0	0	0	1	0	0	0	0
Paracoccus_marinus	0	0	0	0	0	0	0	0	0	0	1	3	0	0	0	0	0	0	0	0	0
Malikia_spinosa	0	0	0	0	0	0	0	0	0	4	0	0	0	0	0	0	0	0	0	0	0
Massilia_aurea	0	0	0	1	0	0	0	0	0	0	0	0	0	0	0	0	0	3	0	0	0
Paenibacillus_glucanolyticus	0	0	0	0	0	0	0	0	0	0	0	0	0	0	4	0	0	0	0	0	0
Kingella_oralis	0	0	0	0	4	0	0	0	0	0	0	0	0	0	0	0	0	0	0	0	0
Roseomonas_pecuniae	0	0	0	0	0	0	4	0	0	0	0	0	0	0	0	0	0	0	0	0	0
Actinomyces_viscosus	0	0	0	0	0	0	0	0	0	0	0	0	0	4	0	0	0	0	0	0	0
Paracoccus_tibetensis	2	0	0	0	0	0	0	0	0	0	0	0	1	0	0	0	0	0	0	0	0
Staphylococcus_capitis	1	0	0	0	2	0	0	0	0	0	0	0	0	0	0	0	0	0	0	0	0
Sanguibacter_suarezii	0	0	0	0	0	0	0	0	0	0	0	0	3	0	0	0	0	0	0	0	0
Pseudomonas_alcaligenes	0	0	0	0	0	0	0	0	0	0	0	0	3	0	0	0	0	0	0	0	0
[Eubacterium]_biforme	0	0	0	0	0	0	0	0	0	0	0	0	3	0	0	0	0	0	0	0	0
Yokenella_regensburgei	0	0	0	0	0	0	0	0	0	0	0	0	3	0	0	0	0	0	0	0	0
Brevundimonas_variabilis	0	0	0	0	0	0	0	0	0	0	0	0	3	0	0	0	0	0	0	0	0
Streptococcus_pseudopneumoniae	0	0	0	0	0	0	0	0	0	0	0	0	2	0	1	0	0	0	0	0	0
Flavobacterium_limnosediminis	0	0	0	0	0	0	0	0	0	1	0	0	2	0	0	0	0	0	0	0	0
Moraxella_osloensis	0	0	0	0	0	0	0	0	0	0	0	1	1	0	0	0	1	0	0	0	0
Propionibacterium_granulosum	0	0	0	0	1	0	0	0	0	0	0	0	1	0	0	0	1	0	0	0	0
Gemmobacter_tilapiae	0	0	0	0	0	1	0	0	0	0	0	0	0	2	0	0	0	0	0	0	0
Clostridium_botulinum	0	0	0	0	0	0	0	0	0	2	0	0	0	0	0	0	1	0	0	0	0
Methylobacterium_bullatum	0	0	0	0	0	0	0	0	0	2	0	0	0	1	0	0	0	0	0	0	0
Corynebacterium_urealyticum	0	0	0	0	0	0	0	0	0	0	0	3	0	0	0	0	0	0	0	0	0
Granulicella_mallensis	0	0	0	0	0	0	0	0	0	3	0	0	0	0	0	0	0	0	0	0	0
Magnetospirillum_magnetotacticum	0	0	0	0	0	0	0	0	0	0	0	0	0	3	0	0	0	0	0	0	0
Prochlorococcus_marinus	0	0	0	3	0	0	0	0	0	0	0	0	0	0	0	0	0	0	0	0	0
Subdoligranulum_sp.	0	0	0	0	0	0	0	0	0	3	0	0	0	0	0	0	0	0	0	0	0
Neisseria_flavescens	0	0	0	0	3	0	0	0	0	0	0	0	0	0	0	0	0	0	0	0	0
Enterococcus_lemanii	0	0	0	0	0	0	0	0	0	0	0	0	0	0	0	0	3	0	0	0	0
Ruminococcus_faecis	0	0	0	0	0	0	0	0	0	0	0	0	0	0	0	0	3	0	0	0	0
Acidovorax_sp.	0	0	0	0	0	0	0	0	0	0	0	0	0	3	0	0	0	0	0	0	0
Streptococcus_thermophilus	0	0	0	0	0	0	0	0	0	0	0	3	0	0	0	0	0	0	0	0	0
Pedobacter_sp.	0	0	0	0	0	0	0	0	0	1	0	0	0	1	0	0	1	0	0	0	0
Bacteroides_uniformis	0	0	0	0	0	0	0	0	0	0	0	0	0	3	0	0	0	0	0	0	0
Variovorax_soli	0	0	0	0	0	1	0	0	0	2	0	0	0	0	0	0	0	0	0	0	0
Carnobacterium_jeotgali	0	0	0	0	0	0	0	0	1	2	0	0	0	0	0	0	0	0	0	0	0
Pseudonocardia_petroleophila	0	0	0	0	0	0	0	0	0	0	0	3	0	0	0	0	0	0	0	0	0
Turneriella_parva	0	0	0	0	0	0	0	0	0	0	0	1	0	2	0	0	0	0	0	0	0
Bdellovibrio_bacteriovorus	0	0	0	0	0	0	1	0	0	0	0	0	0	2	0	0	0	0	0	0	0
Veillonella_alcalescens	0	0	0	0	0	0	0	3	0	0	0	0	0	0	0	0	0	0	0	0	0
Methyloversatilis_universalis	0	0	0	0	2	0	0	0	0	0	0	0	0	0	0	0	1	0	0	0	0
Rhodoplanes_sp.	0	0	0	0	0	0	0	0	0	0	0	0	0	1	0	0	2	0	0	0	0
Illumatobacter_nonamiense	0	0	0	1	0	0	1	0	0	1	0	0	0	0	0	0	0	0	0	0	0
Clostridium_akagii	0	0	0	0	0	0	0	0	0	3	0	0	0	0	0	0	0	0	0	0	0
Arthrobacter_protophormiae	0	0	0	0	0	0	3	0	0	0	0	0	0	0	0	0	0	0	0	0	0
Acinetobacter_radioresistens	0	0	0	0	0	0	0	0	0	0	0	0	0	0	0	0	3	0	0	0	0
Kocuria_palustris	0	0	0	0	0	0	0	0	0	0	0	0	0	1	0	0	1	1	0	0	0
Brochothrix_thermosphacta	0	0	0	0	0	0	0	3	0	0	0	0	0	0	0	0	0	0	0	0	0
Inhella_fonticola	0	0	0	0	0	0	0	0	0	0	0	3	0	0	0	0	0	0	0	0	0
Streptococcus_salivarius	0	0	0	0	0	0	0	0	0	1	1	0	0	0	0	1	0	0	0	0	0
Polynucleobacter_necessarius	0	0	0	0	0	0	0	2	0	0	0	0	0	1	0	0	0	0	0	0	0
Corynebacterium_efficiens	0	0	0	0	0	0	0	0	0	0	0	0	0	2	0	0	0	0	0	0	1
Haemophilus_parainfluenzae	0	0	0	0	0	0	0	0	1	0	0	0	0	0	0	0	2	0	0	0	0
Anoxybacillus_kestanbolensis	0	0	0	0	0	0	0	0	0	0	0	2	0	0	0	0	1	0	0	0	0
Undibacterium_sp.	0	0	0	0	0	0	0	0	0	1	0	0	0	2	0	0	0	0	0	0	0
Corynebacterium_jeikeium	0	0	0	0	0	0	0	0	0	0	0	0	0	0	0	0	1	2	0	0	0
Planomicrobium_okeanokoites	0	0	0	0	0	0	0	0	0	1	0	0	0	1	0	0	1	0	0	0	0
Staphylococcus_cohnii	0	0	3	0	0	0	0	0	0	0	0	0	0	0	0	0	0	0	0	0	0
Janibacter_hoylei	0	0	0	0	0	0	0	0	0	0	0	0	0	0	0	0	3	0	0	0	0
Rhizobacter_fulvus	0	0	0	0	0	0	0	0	0	0	0	2	0	0	0	0	1	0	0	0	0
Mucilaginibacter_dorajii	0	0	0	0	0	0	0	0	0	1	0	0	0	2	0	0	0	0	0	0	0
Sphingobium_sufflavum	0	0	0	0	0	0	0	0	0	0	0	0	0	1	0	0	2	0	0	0	0
Terriglobus_roseus	0	0	0	0	0	0	0	0	0	3	0	0	0	0	0	0	0	0	0	0	0
Rhodobacter_veldkampii	0	0	0	0	0	0	0	0	0	0	0	0	0	0	0	0	2	0	1	0	0
Limnohabitans_sp.	0	0	0	0	0	0	0	1	0	0	0	0	0	2	0	0	0	0	0	0	0
Flavobacterium_terrae	0	0	0	0	0	0	0	0	0	2	0	0	0	0	0	0	1	0	0	0	0
Pelomonas_aquatica	1	0	0	0	0	0	0	0	0	0	0	0	1	0	0	0	0	0	0	0	0
Sphingobacterium_sp.	0	0	0	0	0	0	0	0	0	0	0	0	2	0	0	0	0	0	0	0	0
Streptococcus_luteciae	0	0	0	0	0	0	0	0	0	0	0	0	2	0	0	0	0	0	0	0	0
Blautia_sp.	0	0	0	0	0	0	0	0	0	0	0	0	2	0	0	0	0	0	0	0	0
Sphingomonas_dokdonensis	0	0	0	0	0	0	0	0	0	0	0	0	2	0	0	0	0	0	0	0	0
Staphylococcus_auricularis	0	0	0	0	0	0	0	0	0	0	0	0	2	0	0	0	0	0	0	0	0
Clostridium_algidixylanolyticum	0	0	0	0	0	0	0	0	0	0	0	0	2	0	0	0	0	0	0	0	0
Carnobacterium_maltaromaticum	0	0	0	0	0	0	0	0	0	0	0	0	2	0	0	0	0	0	0	0	0
Devosia_insulae	0	0	0	0	0	0	0	0	0	0	0	0	2	0	0	0	0	0	0	0	0
Microbacterium_aurum	0	0	0	0	0	0	0	0	0	1	0	0	1	0	0	0	0	0	0	0	0
Kineosporia_rhamnosa	0	0	0	0	0	0	0	0	0	1	0	0	1	0	0	0	0	0	0	0	0
Acinetobacter_ursingii	0	0	0	0	0	0	0	0	0	0	0	0	1	0	0	0	1	0	0	0	0
Sphingomonas_oligophenolica	0	0	0	0	0	0	0	0	0	1	0	0	1	0	0	0	0	0	0	0	0
Actinomyces_massiliensis	0	1	0	0	0	0	0	0	0	0	0	0	1	0	0	0	0	0	0	0	0
Stenotrophomonas_maltophilia	0	0	0	0	0	0	0	0	0	0	0	0	0	0	0	0	0	0	2	0	0
Aeromonas_sobria	0	0	0	0	0	0	2	0	0	0	0	0	0	0	0	0	0	0	0	0	0
Mucilaginibacter_gracilis	0	0	0	0	0	0	0	0	0	0	0	0	0	0	0	0	2	0	0	0	0
Arthrobacter_citreus	0	0	0	0	0	0	0	0	0	0	0	0	0	2	0	0	0	0	0	0	0
Flavobacterium_omnivorum	0	0	0	0	0	0	0	0	0	0	0	0	0	0	0	0	2	0	0	0	0
Corynebacterium_appendicis	0	0	0	0	0	0	0	0	0	0	0	0	0	0	0	0	2	0	0	0	0
Micromonospora_sp.	0	0	0	0	0	0	0	0	0	0	0	0	0	2	0	0	0	0	0	0	0
Pseudorhodobacter_antarcticus	0	0	0	0	0	0	0	0	0	2	0	0	0	0	0	0	0	0	0	0	0
Xanthobacter_tagetidis	0	0	0	0	0	0	0	0	0	0	0	0	0	2	0	0	0	0	0	0	0
Ignavigranum_ruoffiae	0	0	0	0	2	0	0	0	0	0	0	0	0	0	0	0	0	0	0	0	0
Filomicrobium_fusiforme	0	0	0	0	0	0	0	0	0	0	0	0	0	1	1	0	0	0	0	0	0
Corynebacterium_tuscaniense	0	0	0	0	0	0	0	0	0	0	0	2	0	0	0	0	0	0	0	0	0
Nakamurella_multipartita	0	0	0	0	0	0	0	0	0	0	0	0	0	2	0	0	0	0	0	0	0
Flavobacterium_limicola	0	0	0	0	0	0	0	0	0	0	0	0	0	2	0	0	0	0	0	0	0
Corynebacterium_simulans	0	0	0	0	1	1	0	0	0	0	0	0	0	0	0	0	0	0	0	0	0
Clostridium_perfringens	0	0	0	0	0	0	0	0	2	0	0	0	0	0	0	0	0	0	0	0	0
Coprococcus_eutactus	0	0	0	0	1	0	0	0	0	1	0	0	0	0	0	0	0	0	0	0	0
Nocardioides_daedukensis	0	0	0	0	0	0	0	0	0	2	0	0	0	0	0	0	0	0	0	0	0
Shinella_sp.	0	0	0	0	0	0	0	0	0	2	0	0	0	0	0	0	0	0	0	0	0
Flavobacterium_chungnamense	0	0	0	0	0	0	0	0	0	2	0	0	0	0	0	0	0	0	0	0	0
Thauera_terpenica	0	0	0	0	0	0	0	0	0	2	0	0	0	0	0	0	0	0	0	0	0
Devosia_sp.	0	0	0	0	0	0	0	0	0	0	0	0	0	0	0	0	2	0	0	0	0
Flavobacterium_degerlachei	0	0	0	0	0	0	0	0	0	2	0	0	0	0	0	0	0	0	0	0	0
Janibacter_terrae	0	0	0	0	0	0	0	0	0	0	0	0	0	0	0	0	2	0	0	0	0
Rhodospirillum_centenum	0	0	0	0	0	0	0	0	0	0	0	0	0	0	0	0	2	0	0	0	0
Alcaligenes_sp.	0	0	0	0	0	0	0	0	0	0	0	0	0	2	0	0	0	0	0	0	0
Comamonas_kerstersii	0	0	0	0	0	0	0	0	0	0	0	0	0	0	0	0	0	1	0	1	0
Lactobacillus_animalis	0	0	0	0	0	0	0	0	1	1	0	0	0	0	0	0	0	0	0	0	0
Megamonas_hypermegale	0	0	0	0	0	0	0	0	0	0	0	0	0	0	0	0	2	0	0	0	0
Polaromonas_naphthalenivorans	0	0	0	0	0	0	0	0	0	2	0	0	0	0	0	0	0	0	0	0	0
Corynebacterium_pyruviciproducens	0	0	0	0	2	0	0	0	0	0	0	0	0	0	0	0	0	0	0	0	0
Aeromonas_fluvialis	0	0	0	0	0	0	2	0	0	0	0	0	0	0	0	0	0	0	0	0	0
Bacteroides_reticulotermitis	0	0	0	0	0	0	0	0	0	2	0	0	0	0	0	0	0	0	0	0	0
Coprococcus_comes	0	0	0	0	0	0	0	0	2	0	0	0	0	0	0	0	0	0	0	0	0
Massilia_jejuensis	0	0	0	0	0	0	0	0	0	2	0	0	0	0	0	0	0	0	0	0	0
Dialister_invisus	0	0	0	0	0	2	0	0	0	0	0	0	0	0	0	0	0	0	0	0	0
Granulicatella_elegans	0	0	0	0	2	0	0	0	0	0	0	0	0	0	0	0	0	0	0	0	0
Staphylococcus_haemolyticus	0	0	0	0	0	0	0	0	0	1	0	0	0	0	0	0	1	0	0	0	0
Flavobacterium_aquatile	0	0	0	0	0	0	0	0	0	2	0	0	0	0	0	0	0	0	0	0	0
Hydrogenophaga_flava	0	0	0	0	0	0	0	0	0	0	0	0	0	2	0	0	0	0	0	0	0
Bosea_genosp.	0	0	0	0	0	0	0	0	2	0	0	0	0	0	0	0	0	0	0	0	0
Verrucosispora_qiuiae	0	0	0	2	0	0	0	0	0	0	0	0	0	0	0	0	0	0	0	0	0
Methylophilus_methylotrophus	0	0	0	0	1	0	0	0	1	0	0	0	0	0	0	0	0	0	0	0	0
Iodobacter_arcticus	0	0	0	0	0	0	0	0	0	2	0	0	0	0	0	0	0	0	0	0	0
Staphylococcus_xylosus	0	0	0	0	1	0	0	0	0	0	0	0	0	0	0	0	1	0	0	0	0
Rhizobacter_dauci	0	0	0	0	0	0	0	0	2	0	0	0	0	0	0	0	0	0	0	0	0
Planococcus_salinarum	0	0	0	0	0	0	0	0	2	0	0	0	0	0	0	0	0	0	0	0	0
Aeromonas_media	0	0	0	0	0	0	0	0	0	2	0	0	0	0	0	0	0	0	0	0	0
Curvibacter_lanceolatus	0	0	0	0	0	0	2	0	0	0	0	0	0	0	0	0	0	0	0	0	0
Simplicispira_metamorpha	0	0	0	0	0	0	0	0	0	0	0	0	0	2	0	0	0	0	0	0	0
Rhodoferax_antarcticus	0	0	0	0	0	0	0	0	0	0	0	0	0	2	0	0	0	0	0	0	0
Blautia_producta	0	0	0	0	0	0	0	0	0	0	0	0	0	0	0	0	2	0	0	0	0
Stenotrophomonas_sp.	0	1	0	0	0	0	0	0	0	0	0	0	0	0	0	0	0	1	0	0	0
Thauera_aromatica	0	0	0	2	0	0	0	0	0	0	0	0	0	0	0	0	0	0	0	0	0
Murdochiella_asaccharolytica	0	0	0	0	2	0	0	0	0	0	0	0	0	0	0	0	0	0	0	0	0
Arthrobacter_gangotriensis	0	0	0	0	0	0	0	0	1	0	0	0	0	0	0	0	1	0	0	0	0
Salmonella_enterica	0	0	0	0	0	0	0	0	2	0	0	0	0	0	0	0	0	0	0	0	0
Azospirillum_sp.	0	0	0	0	0	0	0	0	0	0	0	0	0	0	0	0	2	0	0	0	0
Granulicatella_adiacens	0	0	0	0	0	0	0	2	0	0	0	0	0	0	0	0	0	0	0	0	0
Corynebacterium_aurimucosum	0	0	0	0	0	0	0	0	0	0	0	0	0	0	0	0	2	0	0	0	0
Cryptosporangium_mongoliense	0	0	0	0	0	0	0	0	0	2	0	0	0	0	0	0	0	0	0	0	0
Arthrobacter_nicotinovorans	0	0	0	0	0	0	0	0	0	2	0	0	0	0	0	0	0	0	0	0	0
Paenibacillus_sp.	0	0	0	0	0	0	0	0	0	0	0	0	0	0	2	0	0	0	0	0	0
Lachnoclostridium_clostridioforme	0	0	0	0	0	0	0	0	0	0	0	0	1	0	0	0	0	0	0	0	0
Oligella_ureolytica	0	0	0	0	0	0	0	0	0	0	0	0	1	0	0	0	0	0	0	0	0
Sphingomonas_wittichii	0	0	0	0	0	0	0	0	0	0	0	0	1	0	0	0	0	0	0	0	0
Sphingomonas_mali	0	0	0	0	0	0	0	0	0	0	0	0	1	0	0	0	0	0	0	0	0
Staphylococcus_pasteuri	0	0	0	0	0	0	0	0	0	0	0	0	1	0	0	0	0	0	0	0	0
Clavibacter_michiganensis	0	0	0	0	0	0	0	0	0	0	0	0	1	0	0	0	0	0	0	0	0
Brevundimonas_staleyi	0	0	0	0	0	0	0	0	0	0	0	0	1	0	0	0	0	0	0	0	0
Arthrobacter_cryotolerans	0	0	0	0	0	0	0	0	0	0	0	0	1	0	0	0	0	0	0	0	0
Kytococcus_sedentarius	0	0	0	0	0	0	0	0	0	0	0	0	1	0	0	0	0	0	0	0	0
Staphylococcus_chromogenes	0	0	0	0	0	0	0	0	0	0	0	0	1	0	0	0	0	0	0	0	0
Beggiatoa_sp.	0	0	0	0	0	0	0	0	0	0	0	0	1	0	0	0	0	0	0	0	0
Clostridium_bowmanii	0	0	0	0	0	0	0	0	0	0	0	0	1	0	0	0	0	0	0	0	0
Pseudomonas_indica	0	0	0	0	0	0	0	0	0	0	0	0	1	0	0	0	0	0	0	0	0
Arthrobacter_sulfureus	0	0	0	0	0	0	0	0	0	0	0	0	1	0	0	0	0	0	0	0	0
Pandoraea_norimbergensis	0	0	0	0	0	0	0	0	0	0	0	0	1	0	0	0	0	0	0	0	0
Bifidobacterium_pseudocatenulatum	0	0	0	0	0	0	0	0	0	0	0	0	1	0	0	0	0	0	0	0	0
Clostridium_indolis	0	0	0	0	0	0	0	0	0	0	0	0	1	0	0	0	0	0	0	0	0
Serratia_marcescens	0	0	0	0	0	0	0	0	0	0	0	0	1	0	0	0	0	0	0	0	0
Marinospirillum_megaterium	0	0	0	0	0	0	0	0	0	0	0	0	1	0	0	0	0	0	0	0	0
Streptococcus_infantis	0	0	0	0	0	0	0	0	0	0	0	0	1	0	0	0	0	0	0	0	0
Bacteroides_dorei	0	0	0	0	0	0	0	0	0	0	0	0	1	0	0	0	0	0	0	0	0
Psychrobacter_sp.	0	0	0	0	0	0	0	0	0	0	0	0	1	0	0	0	0	0	0	0	0
Methylobacterium_aerolatum	0	0	0	0	0	0	0	0	0	0	0	1	0	0	0	0	0	0	0	0	0
Bradyrhizobium_canariense	0	0	0	0	0	0	0	0	0	1	0	0	0	0	0	0	0	0	0	0	0
Bifidobacterium_longum	0	0	0	0	0	0	0	0	0	1	0	0	0	0	0	0	0	0	0	0	0
Sideroxydans_lithotrophicus	0	0	0	0	0	0	0	0	1	0	0	0	0	0	0	0	0	0	0	0	0
Flavobacterium_yonginense	0	0	0	0	0	1	0	0	0	0	0	0	0	0	0	0	0	0	0	0	0
Fluviicola_taffensis	0	0	0	0	0	0	0	0	0	0	0	0	0	1	0	0	0	0	0	0	0
Pseudomonas_composti	0	0	0	0	0	0	0	0	0	0	0	0	0	0	1	0	0	0	0	0	0
Pseudomonas_lini	0	0	0	0	0	0	0	0	0	1	0	0	0	0	0	0	0	0	0	0	0
Pseudomonas_chlororaphis	0	0	0	0	0	0	0	0	0	1	0	0	0	0	0	0	0	0	0	0	0
Corynebacterium_accolens	0	0	0	1	0	0	0	0	0	0	0	0	0	0	0	0	0	0	0	0	0
Comamonas_denitrificans	0	0	0	0	0	0	0	0	0	0	0	0	0	1	0	0	0	0	0	0	0
Pseudomonas_libanensis	0	0	0	0	0	0	0	0	0	0	0	0	0	1	0	0	0	0	0	0	0
Roseomonas_aerophila	0	0	0	0	0	0	0	0	0	1	0	0	0	0	0	0	0	0	0	0	0
Stenotrophomonas_rhizophila	0	0	0	0	0	0	0	0	0	0	0	0	0	0	0	0	0	0	1	0	0
Methylobacterium_radiotolerans	0	0	1	0	0	0	0	0	0	0	0	0	0	0	0	0	0	0	0	0	0
Pseudomonas_pseudoalcaligenes	0	0	1	0	0	0	0	0	0	0	0	0	0	0	0	0	0	0	0	0	0
Lactobacillus_sanfranciscensis	0	0	0	0	0	0	0	0	0	0	0	0	0	0	1	0	0	0	0	0	0
Bacteroides_sp.	0	0	0	0	0	0	0	0	0	0	0	0	0	0	0	0	0	0	0	0	1
Eubacterium_biforme	0	0	0	0	0	0	0	0	0	1	0	0	0	0	0	0	0	0	0	0	0
Prevotella_bivia	0	0	0	0	0	0	0	0	0	0	0	0	0	0	0	0	1	0	0	0	0
Zhihengliuella_halotolerans	0	0	0	0	0	0	0	0	0	1	0	0	0	0	0	0	0	0	0	0	0
Ornithinibacter_aureus	0	0	0	0	0	0	0	0	0	0	0	0	0	1	0	0	0	0	0	0	0
Prevotella_micans	0	0	0	0	1	0	0	0	0	0	0	0	0	0	0	0	0	0	0	0	0
Zoogloea_oryzae	0	0	0	0	0	0	0	0	0	0	0	0	0	0	0	0	1	0	0	0	0
Limnohabitans_parvus	0	0	0	0	0	0	0	1	0	0	0	0	0	0	0	0	0	0	0	0	0
Asticcacaulis_excentricus	0	0	0	0	0	0	0	0	0	0	0	0	0	0	0	0	1	0	0	0	0
Rahnella_aquatilis	0	0	0	0	0	0	0	0	0	1	0	0	0	0	0	0	0	0	0	0	0
Frondihabitans_cladoniiphilus	0	0	0	0	0	0	0	0	0	1	0	0	0	0	0	0	0	0	0	0	0
Blastococcus_endophyticus	0	0	0	0	0	0	0	0	0	0	0	0	0	0	0	0	0	0	0	0	1
Pseudomonas_fuscovaginae	0	0	0	0	0	0	0	0	0	1	0	0	0	0	0	0	0	0	0	0	0
Sphingobium_fontiphilum	0	0	0	0	0	0	0	0	0	0	0	0	0	0	0	0	1	0	0	0	0
Okibacterium_fritillariae	0	0	0	0	0	0	0	0	0	0	0	0	0	0	0	0	0	1	0	0	0
Pseudoclavibacter_bifida	0	0	0	0	1	0	0	0	0	0	0	0	0	0	0	0	0	0	0	0	0
Anaerococcus_sp.	0	0	0	0	0	0	0	0	0	0	0	0	0	0	0	0	1	0	0	0	0
Polaromonas_aquatica	0	0	0	0	0	0	0	0	0	1	0	0	0	0	0	0	0	0	0	0	0
Brevundimonas_halotolerans	0	0	0	0	0	0	0	0	0	0	0	1	0	0	0	0	0	0	0	0	0
Sphingomonas_hankookensis	0	0	0	1	0	0	0	0	0	0	0	0	0	0	0	0	0	0	0	0	0
Clostridium_puniceum	0	0	0	1	0	0	0	0	0	0	0	0	0	0	0	0	0	0	0	0	0
Legionella_rowbothamii	0	0	0	0	0	0	1	0	0	0	0	0	0	0	0	0	0	0	0	0	0
Ruminococcus_sp.	0	0	0	0	0	0	0	0	0	1	0	0	0	0	0	0	0	0	0	0	0
Jeotgalicoccus_psychrophilus	0	0	0	0	0	0	0	0	1	0	0	0	0	0	0	0	0	0	0	0	0
Cellulomonas_gelida	0	0	0	0	0	0	0	0	0	1	0	0	0	0	0	0	0	0	0	0	0
Rhodanobacter_sp.	0	0	0	0	0	0	0	0	0	0	0	0	0	1	0	0	0	0	0	0	0
Oxalicibacterium_flavum	0	0	0	0	0	0	0	0	0	1	0	0	0	0	0	0	0	0	0	0	0
Methylotenera_versatilis	0	0	0	0	0	0	0	0	0	1	0	0	0	0	0	0	0	0	0	0	0
Simplicispira_limi	0	0	0	0	0	0	0	0	1	0	0	0	0	0	0	0	0	0	0	0	0
Haliea_sp.	0	0	0	0	0	0	1	0	0	0	0	0	0	0	0	0	0	0	0	0	0
Aureimonas_altamirensis	0	0	0	0	0	0	0	0	0	0	0	0	0	0	0	0	1	0	0	0	0
Streptococcus_gallinaceus	0	0	0	0	0	0	0	0	0	0	0	0	0	1	0	0	0	0	0	0	0
Legionella_sp.	0	0	0	0	0	0	1	0	0	0	0	0	0	0	0	0	0	0	0	0	0
Polaromonas_jejuensis	0	0	0	0	0	0	0	0	0	0	0	0	0	0	0	0	1	0	0	0	0
Pseudomonas_rhizosphaerae	0	1	0	0	0	0	0	0	0	0	0	0	0	0	0	0	0	0	0	0	0
Flavobacterium_micromati	0	0	0	0	0	0	0	0	0	1	0	0	0	0	0	0	0	0	0	0	0
Isosphaera_sp.	0	0	0	0	0	0	0	0	0	0	0	0	0	1	0	0	0	0	0	0	0
Pseudomonas_orientalis	0	0	0	0	0	0	0	0	0	1	0	0	0	0	0	0	0	0	0	0	0
Staphylococcus_saccharolyticus	0	0	0	0	0	0	0	0	0	0	0	0	0	0	0	0	1	0	0	0	0
Actinoplanes_palleronii	0	0	0	0	0	0	0	0	0	1	0	0	0	0	0	0	0	0	0	0	0
Tepidimonas_fonticaldi	0	0	0	0	0	0	0	0	0	0	0	1	0	0	0	0	0	0	0	0	0
Geodermatophilus_terrae	0	0	0	0	0	0	0	0	0	1	0	0	0	0	0	0	0	0	0	0	0
Leucobacter_alluvii	0	0	0	0	0	0	0	0	1	0	0	0	0	0	0	0	0	0	0	0	0
Xanthobacter_autotrophicus	0	0	0	0	0	0	0	0	0	0	0	0	0	0	0	0	0	0	0	0	1
Corynebacterium_coyleae	0	0	0	0	0	0	0	0	0	0	0	0	0	0	0	0	1	0	0	0	0
Pedobacter_metabolipauper	0	0	0	0	0	0	0	0	0	0	0	0	0	1	0	0	0	0	0	0	0
Asticcacaulis_sp.	0	0	0	0	0	0	0	0	0	0	0	0	0	0	1	0	0	0	0	0	0
Corynebacterium_callunae	0	0	0	0	0	0	0	0	0	0	0	0	0	1	0	0	0	0	0	0	0
Sphingobium_sp.	0	0	0	0	0	0	1	0	0	0	0	0	0	0	0	0	0	0	0	0	0
Fusobacterium_nucleatum	0	0	0	0	1	0	0	0	0	0	0	0	0	0	0	0	0	0	0	0	0
Flavobacterium_araucananum	0	0	0	0	0	0	0	0	0	1	0	0	0	0	0	0	0	0	0	0	0
Bosea_lathyri	0	0	0	0	0	0	0	0	0	1	0	0	0	0	0	0	0	0	0	0	0
Brevibacterium_pityocampae	0	0	0	0	0	0	0	0	0	0	0	0	0	0	0	0	1	0	0	0	0
Aeromonas_sharmana	0	0	0	0	0	0	0	0	0	0	0	0	0	1	0	0	0	0	0	0	0
Flavobacterium_resistens	0	0	0	0	0	0	0	0	0	1	0	0	0	0	0	0	0	0	0	0	0
Rhizobium_pusense	0	0	0	0	0	0	0	0	0	0	0	0	0	0	0	0	1	0	0	0	0
Devosia_psychrophila	0	0	0	0	0	0	0	0	0	1	0	0	0	0	0	0	0	0	0	0	0
Lactobacillus_mucosae	0	0	0	0	0	0	0	0	0	0	0	0	0	0	1	0	0	0	0	0	0
Lysobacter_ximonensis	0	0	0	0	0	0	1	0	0	0	0	0	0	0	0	0	0	0	0	0	0
Caldalkalibacillus_thermarum	0	0	0	0	0	0	0	0	0	0	0	0	0	0	0	0	0	0	0	1	0
Thermomonas_hydrothermalis	0	0	0	0	0	0	0	0	0	0	0	0	0	0	0	0	1	0	0	0	0
Subtercola_sp.	0	0	0	0	0	0	0	0	0	0	0	0	0	0	0	0	1	0	0	0	0
Pseudomonas_veronii	0	0	0	0	0	0	0	0	0	1	0	0	0	0	0	0	0	0	0	0	0
Acinetobacter_schindleri	0	0	0	0	0	0	0	0	1	0	0	0	0	0	0	0	0	0	0	0	0
Ruminococcus_bromii	0	0	0	0	0	0	0	0	0	0	0	1	0	0	0	0	0	0	0	0	0
Corynebacterium_ureicelerivorans	0	0	0	0	0	0	0	0	0	0	0	1	0	0	0	0	0	0	0	0	0
Novosphingobium_aquaticum	0	0	0	0	0	0	1	0	0	0	0	0	0	0	0	0	0	0	0	0	0
Pseudoclavibacter_helvolus	0	0	0	0	0	0	0	0	1	0	0	0	0	0	0	0	0	0	0	0	0
Pseudomonas_pertucinogena	0	0	0	0	0	0	0	0	1	0	0	0	0	0	0	0	0	0	0	0	0
Sphingomonas_koreensis	0	0	0	0	0	0	0	0	0	0	0	0	0	0	1	0	0	0	0	0	0
Methylobacterium_marchantiae	0	0	0	0	0	0	0	0	0	0	0	0	0	0	0	1	0	0	0	0	0
Pedomicrobium_manganicum	0	0	0	0	0	0	0	0	0	0	0	0	0	0	0	0	0	1	0	0	0
Deefgea_rivuli	0	0	0	0	0	0	0	0	0	0	0	0	0	0	0	0	1	0	0	0	0
Comamonas_aquatica	0	0	0	0	0	0	0	0	0	0	0	0	0	0	0	0	1	0	0	0	0
Nocardioides_dilutus	0	0	0	0	0	0	0	0	0	1	0	0	0	0	0	0	0	0	0	0	0
Pelomonas_saccharophila	0	0	0	0	0	0	0	0	0	0	0	0	0	1	0	0	0	0	0	0	0
Clostridium_tagluense	0	0	0	0	0	0	0	0	0	1	0	0	0	0	0	0	0	0	0	0	0
Bacillus_circulans	0	0	0	0	1	0	0	0	0	0	0	0	0	0	0	0	0	0	0	0	0
Pseudomonas_protegens	0	0	0	0	0	0	0	0	1	0	0	0	0	0	0	0	0	0	0	0	0
Clostridium_disporicum	0	0	0	0	0	0	0	0	1	0	0	0	0	0	0	0	0	0	0	0	0
Curtobacterium_pusillum	0	0	0	0	0	0	0	0	0	1	0	0	0	0	0	0	0	0	0	0	0
Curtobacterium_herbarum	0	0	0	0	0	0	0	0	0	0	0	0	0	1	0	0	0	0	0	0	0
Rhodoferax_fermentans	0	0	0	0	0	0	0	0	0	1	0	0	0	0	0	0	0	0	0	0	0
Hyphomicrobium_sp.	0	0	0	1	0	0	0	0	0	0	0	0	0	0	0	0	0	0	0	0	0
Clostridium_hiranonis	0	0	0	0	0	0	0	0	0	1	0	0	0	0	0	0	0	0	0	0	0
Rhizomicrobium_electricum	0	0	0	0	0	0	0	0	0	0	0	0	0	1	0	0	0	0	0	0	0
Hydrogenophaga_caeni	0	0	0	0	0	0	0	0	0	0	0	1	0	0	0	0	0	0	0	0	0
Simplicispira_psychrophila	0	0	0	0	0	0	0	0	0	0	0	0	0	0	0	0	1	0	0	0	0
Variovorax_ginsengisoli	0	0	0	0	0	0	0	0	0	1	0	0	0	0	0	0	0	0	0	0	0
Actinobacillus_parahaemolyticus	0	0	0	0	1	0	0	0	0	0	0	0	0	0	0	0	0	0	0	0	0
Corynebacterium_lipophiloflavum	0	0	0	0	0	0	0	0	0	0	0	1	0	0	0	0	0	0	0	0	0
Pseudoxanthomonas_sp.	0	0	0	0	0	0	0	0	0	0	0	0	0	0	0	0	1	0	0	0	0
Candidatus Dactylopiibacterium_Dactylopiibacterium	0	0	0	0	0	0	0	0	0	1	0	0	0	0	0	0	0	0	0	0	0
Phascolarctobacterium_succinatutens	0	0	0	0	0	0	0	0	0	1	0	0	0	0	0	0	0	0	0	0	0
Sanguibacter_keddieii	0	0	0	0	0	0	0	0	0	1	0	0	0	0	0	0	0	0	0	0	0
Flavobacterium_cheonanense	0	0	0	0	0	0	0	0	0	0	0	0	0	0	0	0	1	0	0	0	0
Microbacterium_maritypicum	0	0	0	1	0	0	0	0	0	0	0	0	0	0	0	0	0	0	0	0	0
Collimonas_fungivorans	0	0	0	0	0	0	0	0	0	0	0	0	0	1	0	0	0	0	0	0	0
Roseburia_faecis	0	0	0	0	0	0	1	0	0	0	0	0	0	0	0	0	0	0	0	0	0
Brevundimonas_basaltis	0	0	0	0	0	0	0	0	0	1	0	0	0	0	0	0	0	0	0	0	0
Planococcus_donghaensis	0	0	0	0	0	0	0	0	0	1	0	0	0	0	0	0	0	0	0	0	0
Trichococcus_palustris	0	0	0	0	0	0	0	0	1	0	0	0	0	0	0	0	0	0	0	0	0
Enterobacter_sp.	0	0	0	0	1	0	0	0	0	0	0	0	0	0	0	0	0	0	0	0	0
Proteocatella_sphenisci	0	0	0	0	0	0	0	0	0	0	0	0	0	1	0	0	0	0	0	0	0
Sphingopyxis_alaskensis	0	0	0	0	0	0	0	0	0	0	0	1	0	0	0	0	0	0	0	0	0
Acetobacterium_wieringae	0	0	0	0	0	0	1	0	0	0	0	0	0	0	0	0	0	0	0	0	0
Arcicella_aurantiaca	0	0	0	0	0	0	0	0	0	0	0	1	0	0	0	0	0	0	0	0	0
Hydrocarboniphaga_daqingensis	0	0	0	0	0	0	0	0	0	1	0	0	0	0	0	0	0	0	0	0	0
Bradyrhizobium_japonicum	0	0	0	0	0	0	0	0	1	0	0	0	0	0	0	0	0	0	0	0	0
Acinetobacter_kyonggiensis	0	0	0	0	0	0	0	0	0	0	0	0	0	0	0	0	1	0	0	0	0
Rhodobacter_blasticus	0	0	0	0	0	0	0	0	0	0	0	0	0	0	0	0	1	0	0	0	0
Serratia_grimesii	0	0	0	0	0	0	0	0	0	1	0	0	0	0	0	0	0	0	0	0	0
Woodsholea_maritima	0	0	0	0	0	0	1	0	0	0	0	0	0	0	0	0	0	0	0	0	0
Trueperella_bernardiae	0	0	0	0	0	0	0	1	0	0	0	0	0	0	0	0	0	0	0	0	0
Hylemonella_sp.	0	0	0	0	0	0	0	0	0	0	0	0	0	1	0	0	0	0	0	0	0
Luteibacter_rhizovicinus	0	0	0	0	0	1	0	0	0	0	0	0	0	0	0	0	0	0	0	0	0
Acinetobacter_parvus	0	0	0	0	0	0	0	0	0	0	0	0	0	0	0	0	0	0	0	1	0
Bergeyella_sp.	0	0	0	0	0	0	0	0	0	0	0	0	0	0	0	0	1	0	0	0	0
Curtobacterium_sp.	0	0	0	0	0	0	0	0	0	0	0	0	0	1	0	0	0	0	0	0	0
Aquabacterium_commune	0	0	0	0	0	0	0	0	0	0	0	0	0	1	0	0	0	0	0	0	0
Cellulomonas_cellasea	0	0	0	0	0	0	0	0	0	0	0	0	0	1	0	0	0	0	0	0	0
Pleomorphomonas_oryzae	0	0	0	0	0	0	0	0	0	0	0	0	0	0	0	0	1	0	0	0	0
Leifsonia_sp.	0	0	0	0	0	0	0	0	1	0	0	0	0	0	0	0	0	0	0	0	0
Planococcus_psychrotoleratus	0	0	0	0	0	0	0	0	0	0	0	0	0	1	0	0	0	0	0	0	0
Caulobacter_fusiformis	0	0	0	0	0	1	0	0	0	0	0	0	0	0	0	0	0	0	0	0	0
Hydrogenophaga_sp.	0	0	0	0	0	0	0	0	0	1	0	0	0	0	0	0	0	0	0	0	0
Acidovorax_delafieldii	0	0	0	0	0	0	0	0	0	1	0	0	0	0	0	0	0	0	0	0	0
Acinetobacter_gyllenbergii	0	0	0	0	0	0	0	0	0	0	0	0	0	1	0	0	0	0	0	0	0
Diaphorobacter_oryzae	0	0	0	0	0	0	0	0	0	0	0	0	0	1	0	0	0	0	0	0	0
Flavobacterium_yanchengense	0	0	0	0	0	0	0	0	0	0	0	1	0	0	0	0	0	0	0	0	0
Corynebacterium_sundsvallense	0	0	0	0	0	0	0	0	0	0	0	0	0	0	0	0	1	0	0	0	0
Filibacter_limicola	0	0	0	0	0	0	0	0	0	0	0	0	0	0	0	0	0	0	0	1	0
Bradyrhizobium_genosp.	0	0	0	0	0	0	0	0	1	0	0	0	0	0	0	0	0	0	0	0	0
Devosia_limi	0	0	0	0	0	0	0	0	0	1	0	0	0	0	0	0	0	0	0	0	0
Marisediminicola_antarctica	0	0	0	0	0	0	0	0	0	1	0	0	0	0	0	0	0	0	0	0	0
[Ruminococcus]_torques	0	0	0	0	0	0	0	0	1	0	0	0	0	0	0	0	0	0	0	0	0
Gemmobacter_sp.	0	0	0	0	0	0	0	0	0	0	0	0	0	1	0	0	0	0	0	0	0
Arcobacter_sp.	0	0	0	0	0	0	0	0	0	1	0	0	0	0	0	0	0	0	0	0	0
Phenylobacterium_sp.	0	0	0	0	0	0	0	0	0	0	0	0	0	1	0	0	0	0	0	0	0
Burkholderia_cenocepacia	0	0	0	0	0	0	0	0	0	0	0	1	0	0	0	0	0	0	0	0	0
Microbacterium_terricola	0	0	0	0	0	0	0	0	0	1	0	0	0	0	0	0	0	0	0	0	0
Flavobacterium_ponti	0	0	0	0	0	0	0	0	1	0	0	0	0	0	0	0	0	0	0	0	0
Turicella_otitidis	0	0	0	0	0	0	0	0	0	0	0	0	0	0	0	0	1	0	0	0	0
Acinetobacter_soli	0	0	0	0	0	0	0	0	0	0	0	0	0	0	0	0	0	1	0	0	0
Hydrogenophaga_taeniospiralis	0	0	0	0	0	0	0	0	0	0	0	0	0	1	0	0	0	0	0	0	0
Jeotgalicoccus_halotolerans	0	0	0	0	0	0	0	0	0	1	0	0	0	0	0	0	0	0	0	0	0
Pedobacter_koreensis	0	0	0	0	0	0	0	0	0	0	0	1	0	0	0	0	0	0	0	0	0
Microbacterium_ginsengisoli	0	0	0	0	0	0	0	0	0	0	0	0	0	1	0	0	0	0	0	0	0
Pseudomonas_cuatrocienegasensis	0	0	0	0	0	0	0	0	0	0	0	0	0	0	0	0	0	1	0	0	0
Flavobacterium_antarcticum	0	0	0	0	0	0	0	0	0	0	0	0	0	1	0	0	0	0	0	0	0
Actinomyces_oris	0	0	0	0	0	0	0	0	0	0	1	0	0	0	0	0	0	0	0	0	0
Achromobacter_spanius	0	0	0	0	0	0	0	1	0	0	0	0	0	0	0	0	0	0	0	0	0
Succinivibrio_dextrinosolvens	0	0	0	0	0	0	0	0	0	1	0	0	0	0	0	0	0	0	0	0	0
Micrococcus_luteus	0	0	0	0	0	0	0	0	0	0	0	0	0	0	0	0	0	1	0	0	0
Modestobacter_versicolor	0	0	0	0	0	0	0	0	0	0	0	0	0	0	0	0	0	1	0	0	0
Variovorax_sp.	0	0	0	0	0	0	0	0	0	1	0	0	0	0	0	0	0	0	0	0	0
