# Supplementary material for: High-Throughput Molecular Characterization of the Microbiome in Breast Implant-Associated Anaplastic Large Cell Lymphoma and Peri-Implant Benign Seromas
Source: Cancers (Basel). 2025 Nov 29;17(23):3839. doi: 10.3390/cancers17233839 (PMC12691165; doi:10.3390/cancers17233839)
Supplement: Supplementary file 1 [file cancers-17-03839-s001.zip › Supplementary Table S2.xlsx]

## Sheet: WIMP
Supplementary Table 2: Family ranking based on the average fractions over samples
WIMP
		BIA-ALCL samples							Benign samples
Family	mean	median	range_min	range_max	variance		Family	mean	median	range_min	range_max	variance
Propionibacteriaceae	0.33	0.3679	0	0.6757	0.075		Propionibacteriaceae	0.1766	0.1833	0	0.4906	0.025
Clostridiaceae	0.1024	0	0	0.9143	0.082		Staphylococcaceae	0.1685	0.0998	0	0.5667	0.037
Sporomusaceae	0.0793	0	0	0.6863	0.047		Pseudomonadaceae	0.057	0	0	0.25	0.009
Staphylococcaceae	0.049	0.0413	0	0.1071	0.002		Nostocaceae	0.0546	0	0	0.4054	0.017
Malasseziaceae	0.0421	0.0098	0	0.1667	0.004		Flavobacteriaceae	0.0521	0	0	0.5	0.021
Nostocaceae	0.0283	0	0	0.2727	0.007		Malasseziaceae	0.0344	0	0	0.1176	0.003
Streptococcaceae	0.0283	0.0049	0	0.0909	0.001		Moraxellaceae	0.0284	0.0167	0	0.0833	0.001
Weeksellaceae	0.0267	0	0	0.1667	0.003		Pasteurellaceae	0.0276	0	0	0.2	0.004
Enterobacteriaceae	0.0258	0	0	0.1	0.002		Mycobacteriaceae	0.0263	0	0	0.3158	0.008
Moraxellaceae	0.0227	0	0	0.0909	0.001		Paenibacillaceae	0.0236	0	0	0.2	0.004
Sclerotiniaceae	0.0154	0	0	0.0909	0.001		Sclerotiniaceae	0.0236	0	0	0.2	0.004
Flavobacteriaceae	0.0146	0	0	0.1	0.001		Enterococcaceae	0.0213	0	0	0.2	0.003
Chromatiaceae	0.0133	0	0	0.1333	0.002		Oxalobacteraceae	0.0208	0	0	0.25	0.005
Lachnospiraceae	0.0127	0	0	0.0909	0.001		Enterobacteriaceae	0.0181	0	0	0.1429	0.002
Saccharomycetaceae	0.0101	0	0	0.0909	0.001		Clostridiaceae	0.0155	0	0	0.0588	0.001
Comamonadaceae	0.01	0	0	0.1	0.001		Micrococcaceae	0.0137	0	0	0.0714	0.001
Sphaerotilaceae	0.01	0	0	0.1	0.001		Corynebacteriaceae	0.012	0	0	0.125	0.001
Bacillaceae	0.0091	0	0	0.0909	0.001		Vibrionaceae	0.0109	0	0	0.0714	0.001
Bacteroidaceae	0.0091	0	0	0.0909	0.001		Streptococcaceae	0.0106	0	0	0.0556	0
Borreliaceae	0.0091	0	0	0.0909	0.001		Francisellaceae	0.0104	0	0	0.125	0.001
Corynebacteriaceae	0.0091	0	0	0.0909	0.001		Lactobacillaceae	0.0092	0	0	0.0833	0.001
Lactobacillaceae	0.0091	0	0	0.0909	0.001		Bacteroidaceae	0.0077	0	0	0.0588	0
Mycoplasmataceae	0.0091	0	0	0.0909	0.001		Streptomycetaceae	0.0074	0	0	0.0556	0
Pichiaceae	0.0091	0	0	0.0909	0.001		Alteromonadaceae	0.0069	0	0	0.0833	0.001
Pseudomonadaceae	0.0091	0	0	0.0909	0.001		Anaplasmataceae	0.0069	0	0	0.0833	0.001
Aeromonadaceae	0.0067	0	0	0.0667	0		Bacillidae	0.0069	0	0	0.0833	0.001
Rhizobiaceae	0.0063	0	0	0.0357	0		Coccidae	0.0069	0	0	0.0833	0.001
Candidatus Korobacteraceae	0.0056	0	0	0.0556	0		Ectothiorhodospiraceae	0.0069	0	0	0.0833	0.001
Sulfolobaceae	0.0056	0	0	0.0556	0		Methylocystaceae	0.0069	0	0	0.0833	0.001
Campylobacteraceae	0.005	0	0	0.05	0		Morganellaceae	0.0069	0	0	0.0833	0.001
Chitinophagaceae	0.005	0	0	0.05	0		Saccharomycetaceae	0.0069	0	0	0.0833	0.001
Fusobacteriaceae	0.005	0	0	0.05	0		Thermoanaerobacteraceae	0.0066	0	0	0.0526	0
Microcystaceae	0.005	0	0	0.05	0		Peptoniphilaceae	0.0062	0	0	0.0556	0
Tannerellaceae	0.005	0	0	0.05	0		Aeromonadaceae	0.006	0	0	0.0714	0
Veillonellaceae	0.005	0	0	0.05	0		Geminocystaceae	0.006	0	0	0.0714	0
Pasteurellaceae	0.0043	0	0	0.0333	0		Halomonadaceae	0.006	0	0	0.0714	0
Carnobacteriaceae	0.0036	0	0	0.0357	0		Pichiaceae	0.006	0	0	0.0714	0
Pseudonocardiaceae	0.0036	0	0	0.0357	0		Sphingomonadaceae	0.006	0	0	0.0714	0
Azospirillaceae	0.0033	0	0	0.0333	0		Entomoplasmataceae	0.0046	0	0	0.0556	0
Bacillidae	0.0033	0	0	0.0333	0		Gemellaceae	0.0046	0	0	0.0556	0
Erwiniaceae	0.0033	0	0	0.0333	0		Lachnospiraceae	0.0046	0	0	0.0556	0
Microbacteriaceae	0.0033	0	0	0.0333	0		Neisseriaceae	0.0046	0	0	0.0556	0
Alcanivoracaceae	0.0027	0	0	0.027	0		Bacillaceae	0.0044	0	0	0.0526	0
Burkholderiaceae	0.0027	0	0	0.027	0		Burkholderiaceae	0.0044	0	0	0.0526	0
Chitinibacteraceae	0.0027	0	0	0.027	0		Chaetomiaceae	0.0044	0	0	0.0526	0
Hymenobacteraceae	0.0027	0	0	0.027	0		Fusobacteriaceae	0.0044	0	0	0.0526	0
Lawsonellaceae	0.0027	0	0	0.027	0		Alcaligenaceae	0.0028	0	0	0.0333	0
Nocardiaceae	0.0027	0	0	0.027	0		Borreliaceae	0.0028	0	0	0.0333	0
Paenibacillaceae	0.0019	0	0	0.0098	0		Erwiniaceae	0.0028	0	0	0.0333	0
Actinomycetaceae	0.001	0	0	0.0095	0		Listeriaceae	0.0028	0	0	0.0333	0
Alcaligenaceae	0.001	0	0	0.0095	0		Metamycoplasmataceae	0.0028	0	0	0.0333	0
Desulfosarcinaceae	0.001	0	0	0.0095	0		Roseobacteraceae	0.0028	0	0	0.0333	0
Desulfovibrionaceae	0.001	0	0	0.0098	0		Arcobacteraceae	0.0023	0	0	0.027	0
Morganellaceae	0.001	0	0	0.0098	0		Candidatus Pelagibacteraceae	0.0023	0	0	0.027	0
Nocardioidaceae	0.001	0	0	0.0098	0		Leadbetterellaceae	0.0023	0	0	0.027	0
Parachlamydiaceae	0.001	0	0	0.0098	0		Leptospiraceae	0.0023	0	0	0.027	0
Peptostreptococcaceae	0.001	0	0	0.0098	0		Methylobacteriaceae	0.0023	0	0	0.027	0
Shewanellaceae	0.001	0	0	0.0098	0		Paracoccaceae	0.0023	0	0	0.027	0
Sphingobacteriaceae	0.001	0	0	0.0095	0		Synechococcaceae	0.0023	0	0	0.027	0
							Rhizobiaceae	0.0016	0	0	0.0189	0
							Trichocomaceae	0.0016	0	0	0.0189	0

## Sheet: 16S
Supplementary Table 2: Family ranking based on the average fractions over samples
16S
		BIA-ALCL samples							Benign samples
Family	mean	median	range_min	range_max	variance		Family	mean	median	range_min	range_max	variance
Bradyrhizobiaceae	0.147	0.0639	0	0.4659	0.03		Bradyrhizobiaceae	0.2519	0.2215	0.0014	0.6578	0.047
Burkholderiaceae	0.0686	0.0553	0.0226	0.165	0.002		Staphylococcaceae	0.1292	0.0277	0.0104	0.581	0.038
Nostocaceae	0.0665	0.0564	0	0.1707	0.003		Caulobacteraceae	0.058	0.0536	0.0031	0.154	0.003
Comamonadaceae	0.0607	0.0676	0.0057	0.108	0.001		Nostocaceae	0.0511	0.0242	0	0.2302	0.004
Caulobacteraceae	0.0446	0.0243	0	0.2039	0.004		Burkholderiaceae	0.0457	0.0232	0.0031	0.1892	0.004
Staphylococcaceae	0.0399	0.0405	0	0.0739	0		Pseudomonadaceae	0.0407	0.0095	0	0.253	0.005
Oxalobacteraceae	0.0393	0.0216	0	0.204	0.004		Oxalobacteraceae	0.0394	0.0531	0	0.092	0.001
Xanthomonadaceae	0.0379	0.0239	0.0062	0.1613	0.002		Comamonadaceae	0.0388	0.0347	0.0075	0.0734	0.001
Micrococcaceae	0.0325	0.0164	0	0.1935	0.003		Flavobacteriaceae	0.0301	0.0185	0	0.166	0.002
Sphingomonadaceae	0.0297	0.0238	0	0.0677	0.001		Sphingomonadaceae	0.0204	0.0164	0.0031	0.0471	0
Pseudomonadaceae	0.0294	0.0245	0	0.0892	0.001		Moraxellaceae	0.0201	0.0131	0.0015	0.0796	0
Moraxellaceae	0.0263	0.0197	0	0.0645	0		Microbacteriaceae	0.0178	0.0126	0	0.0593	0
Acetobacteraceae	0.0221	0.0023	0	0.129	0.002		Micrococcaceae	0.0147	0.0062	0	0.0496	0
Bacillaceae	0.0195	0.0161	0	0.0679	0		Xanthomonadaceae	0.0141	0.0108	0.0003	0.0315	0
Corynebacteriaceae	0.0181	0.0209	0	0.0423	0		Rhodobacteraceae	0.0123	0.0044	0	0.0657	0
Flavobacteriaceae	0.0156	0.0108	0	0.0419	0		Clostridiales Family XI. Incertae Sedis	0.0112	0.0046	0	0.0401	0
Alcanivoracaceae	0.0144	0	0	0.0742	0.001		Streptococcaceae	0.0106	0.0063	0.0005	0.0338	0
Microbacteriaceae	0.0138	0.0138	0	0.0423	0		Propionibacteriaceae	0.0105	0.0089	0.0003	0.0232	0
Lachnospiraceae	0.0131	0.0084	0	0.0388	0		Clostridiaceae	0.0086	0.0035	0	0.0263	0
Propionibacteriaceae	0.0126	0.0094	0	0.0388	0		Methylobacteriaceae	0.0082	0.0015	0	0.0656	0
Halomonadaceae	0.0125	0	0	0.0613	0		Corynebacteriaceae	0.008	0.0044	0	0.0338	0
Methylobacteriaceae	0.0118	0.0076	0	0.0465	0		Sphingobacteriaceae	0.0066	0.0031	0	0.0187	0
Clostridiaceae	0.0106	0.0076	0	0.0323	0		Lachnospiraceae	0.0065	0.0047	0	0.0171	0
Pseudonocardiaceae	0.0102	0.0011	0	0.0645	0		Hyphomicrobiaceae	0.006	0.0063	0	0.0138	0
Enterococcaceae	0.009	0	0	0.0741	0.001		Enterobacteriaceae	0.0053	0.0021	0	0.026	0
Streptococcaceae	0.0082	0.006	0	0.029	0		Rhodospirillaceae	0.0051	0	0	0.0414	0
Carnobacteriaceae	0.0081	0.0011	0	0.061	0		Bacillaceae	0.0046	0.0021	0	0.0219	0
Rhodobacteraceae	0.0074	0.0039	0	0.0323	0		Shewanellaceae	0.0044	0.0001	0	0.0327	0
Coriobacteriaceae	0.0069	0.0039	0	0.0323	0		unclassified Burkholderiales	0.0041	0.0026	0	0.0208	0
Clostridiales Family XI. Incertae Sedis	0.0068	0.0027	0	0.0329	0		Peptoniphilaceae	0.0038	0.0015	0	0.0148	0
unclassified Burkholderiales	0.0068	0.0021	0	0.0323	0		Pseudonocardiaceae	0.0037	0.0024	0	0.0149	0
Ruminococcaceae	0.0065	0.0066	0	0.017	0		Carnobacteriaceae	0.0036	0.0031	0	0.0105	0
Sphingobacteriaceae	0.006	0.0021	0	0.0244	0		Ruminococcaceae	0.0035	0.0042	0	0.0081	0
Bdellovibrionaceae	0.0057	0	0	0.0366	0		Campylobacteraceae	0.0034	0.0015	0	0.0122	0
Peptoniphilaceae	0.0056	0.0027	0	0.0323	0		Nocardioidaceae	0.0033	0.0021	0	0.0128	0
Rhodocyclaceae	0.0051	0.0023	0	0.017	0		Veillonellaceae	0.003	0	0	0.0154	0
Nocardioidaceae	0.0048	0	0	0.023	0		Rhizobiaceae	0.0026	0.0015	0	0.0073	0
Acidimicrobiaceae	0.0045	0	0	0.0209	0		Solirubrobacteraceae	0.0025	0.0008	0	0.0175	0
Hyphomicrobiaceae	0.0044	0.0046	0	0.0122	0		Rhodocyclaceae	0.0024	0.0008	0	0.0063	0
Kineosporiaceae	0.0038	0	0	0.0155	0		Neisseriaceae	0.0024	0	0	0.0211	0
Rhizobiaceae	0.0038	0	0	0.0226	0		Erysipelotrichaceae	0.0021	0.0002	0	0.0173	0
Peptococcaceae	0.0036	0.001	0	0.0129	0		Peptococcaceae	0.0021	0.001	0	0.0115	0
Streptomycetaceae	0.0035	0	0	0.0194	0		Alcaligenaceae	0.0021	0.0007	0	0.0077	0
Micromonosporaceae	0.0032	0	0	0.0097	0		Brevibacteriaceae	0.0021	0	0	0.0105	0
Peptostreptococcaceae	0.0029	0	0	0.0251	0		Planococcaceae	0.002	0.0006	0	0.0088	0
Enterobacteriaceae	0.0024	0	0	0.0141	0		Polyangiaceae	0.002	0.0006	0	0.008	0
Planococcaceae	0.0024	0	0	0.0244	0		Intrasporangiaceae	0.002	0	0	0.0114	0
Spirulinaceae	0.0024	0.001	0	0.0078	0		Chromatiaceae	0.0018	0.0008	0	0.0069	0
unclassified Clostridiales	0.0024	0	0	0.0244	0		Acidimicrobiaceae	0.0018	0.0006	0	0.0063	0
Rubrobacteraceae	0.0024	0	0	0.0244	0		Coriobacteriaceae	0.0017	0.0012	0	0.0062	0
Polyangiaceae	0.0023	0	0	0.0078	0		Methylophilaceae	0.0017	0.0008	0	0.0088	0
Erythrobacteraceae	0.0023	0	0	0.0129	0		Cytophagaceae	0.0017	0.0012	0	0.0065	0
Intrasporangiaceae	0.0023	0	0	0.0155	0		Prevotellaceae	0.0016	0.0008	0	0.0084	0
Acidobacteriaceae	0.0022	0	0	0.0123	0		Methylococcaceae	0.0016	0.0003	0	0.0077	0
Aeromonadaceae	0.002	0	0	0.0104	0		Alteromonadaceae	0.0016	0.0001	0	0.0049	0
Chromobacteriaceae	0.002	0	0	0.0122	0		Micromonosporaceae	0.0016	0	0	0.008	0
Rhodospirillaceae	0.0019	0	0	0.0188	0		Aerococcaceae	0.0015	0.0006	0	0.0063	0
Alteromonadaceae	0.0019	0	0	0.0123	0		Catenulisporaceae	0.0014	0	0	0.0101	0
Paenibacillaceae	0.0019	0	0	0.0194	0		Porphyromonadaceae	0.0014	0.0004	0	0.0057	0
Heliobacteriaceae	0.0019	0	0	0.0084	0		Cryomorphaceae	0.0014	0	0	0.0116	0
Prevotellaceae	0.0018	0	0	0.0129	0		Nocardiaceae	0.0013	0.0003	0	0.0058	0
Prochlorococcaceae	0.0018	0	0	0.0177	0		Bdellovibrionaceae	0.0013	0	0	0.0088	0
Bacteroidaceae	0.0017	0	0	0.0123	0		Peptostreptococcaceae	0.0012	0	0	0.0042	0
Porphyromonadaceae	0.0017	0	0	0.0123	0		Acetobacteraceae	0.0011	0	0	0.0044	0
Rickettsiaceae	0.0017	0	0	0.0146	0		Thermogemmatisporaceae	0.0011	0	0	0.0097	0
Nocardiaceae	0.0015	0	0	0.0078	0		Streptomycetaceae	0.0011	0.0006	0	0.0044	0
Herpetosiphonaceae	0.0015	0	0	0.0084	0		Listeriaceae	0.0011	0	0	0.0116	0
Phaselicystidaceae	0.0015	0	0	0.0078	0		Iamiaceae	0.001	0	0	0.0045	0
Campylobacteraceae	0.0014	0	0	0.0141	0		Alcanivoracaceae	0.001	0	0	0.0089	0
Patulibacteraceae	0.0014	0	0	0.0122	0		Spirochaetaceae	0.001	0	0	0.0039	0
Phormidiaceae	0.0013	0	0	0.0047	0		Coxiellaceae	0.0009	0.0001	0	0.0035	0
Kofleriaceae	0.0013	0	0	0.0129	0		Bacteroidaceae	0.0009	0	0	0.0038	0
Eubacteriaceae	0.0013	0	0	0.0065	0		Eubacteriaceae	0.0009	0.0001	0	0.0044	0
Legionellaceae	0.0013	0	0	0.0084	0		Herpetosiphonaceae	0.0009	0	0	0.0089	0
Sphaerobacteraceae	0.0013	0	0	0.0129	0		Pasteurellaceae	0.0009	0	0	0.0063	0
Geodermatophilaceae	0.0013	0	0	0.0062	0		Halomonadaceae	0.0009	0	0	0.0062	0
Solirubrobacteraceae	0.0012	0	0	0.0094	0		Nitrosomonadaceae	0.0009	0	0	0.0038	0
Dehalococcoidaceae	0.0012	0	0	0.0122	0		Nakamurellaceae	0.0009	0	0	0.0059	0
Demequinaceae	0.0012	0	0	0.0122	0		Bacillales incertae sedis	0.0008	0	0	0.0042	0
Xanthobacteraceae	0.0012	0	0	0.0062	0		Phormidiaceae	0.0008	0.0002	0	0.0044	0
Leptotrichiaceae	0.0011	0	0	0.0062	0		Dehalococcoidaceae	0.0008	0	0	0.0063	0
Methylophilaceae	0.0011	0	0	0.0084	0		Aeromonadaceae	0.0007	0	0	0.0032	0
Methylocystaceae	0.0011	0	0	0.0062	0		Helicobacteraceae	0.0007	0	0	0.0056	0
Geobacteraceae	0.001	0	0	0.0047	0		Gaiellaceae	0.0007	0	0	0.0041	0
Neisseriaceae	0.001	0	0	0.0047	0		Chromobacteriaceae	0.0007	0	0	0.0032	0
Crenotrichaceae	0.001	0	0	0.0097	0		Geobacteraceae	0.0007	0	0	0.0032	0
Catenulisporaceae	0.0009	0	0	0.0063	0		Leptospiraceae	0.0007	0	0	0.0063	0
Actinomycetaceae	0.0008	0	0	0.0078	0		Kineosporiaceae	0.0006	0	0	0.0035	0
Bifidobacteriaceae	0.0008	0	0	0.0078	0		Sutterellaceae	0.0006	0	0	0.0037	0
Leptospiraceae	0.0008	0	0	0.0078	0		Paenibacillaceae	0.0006	0	0	0.0041	0
Hyphomonadaceae	0.0007	0	0	0.0067	0		Kofleriaceae	0.0006	0	0	0.0028	0
Syntrophaceae	0.0007	0	0	0.0042	0		Actinomycetaceae	0.0006	0	0	0.0039	0
Desulfobulbaceae	0.0007	0	0	0.0067	0		Saprospiraceae	0.0006	0	0	0.0044	0
Chromatiaceae	0.0006	0	0	0.0057	0		Desulfovibrionaceae	0.0006	0	0	0.0029	0
Clostridiales Family XIII. Incertae Sedis	0.0006	0	0	0.0062	0		Hyphomonadaceae	0.0005	0	0	0.0021	0
Lactobacillaceae	0.0006	0	0	0.0065	0		unclassified Dehalococcoidia	0.0005	0	0	0.0028	0
Iamiaceae	0.0006	0	0	0.0062	0		Acidobacteriaceae	0.0005	0	0	0.0017	0
Solibacteraceae	0.0006	0	0	0.0065	0		Sinobacteraceae	0.0005	0	0	0.0021	0
Nocardiopsaceae	0.0006	0	0	0.0065	0		Nitrospiraceae	0.0005	0	0	0.0031	0
Marinifilaceae	0.0006	0	0	0.0062	0		Prochlorococcaceae	0.0005	0	0	0.0032	0
Chlorobiaceae	0.0006	0	0	0.0062	0		Methylocystaceae	0.0005	0	0	0.0021	0
Acholeplasmataceae	0.0005	0	0	0.0047	0		Xanthobacteraceae	0.0005	0	0	0.0028	0
Oligoflexaceae	0.0005	0	0	0.0047	0		Rickettsiaceae	0.0005	0	0	0.0037	0
Cyclobacteriaceae	0.0005	0	0	0.0047	0		Desulfuromonadaceae	0.0004	0	0	0.0035	0
Gallionellaceae	0.0005	0	0	0.0047	0		Phyllobacteriaceae	0.0004	0	0	0.0024	0
Alcaligenaceae	0.0004	0	0	0.0022	0		Lactobacillaceae	0.0004	0	0	0.0032	0
Natranaerobiaceae	0.0004	0	0	0.0042	0		Heliobacteriaceae	0.0004	0	0	0.0037	0
Microthrixaceae	0.0004	0	0	0.0042	0		Frankiaceae	0.0004	0	0	0.0024	0
Roseiflexaceae	0.0004	0	0	0.0044	0		Rhodobiaceae	0.0004	0	0	0.0039	0
Geminicoccus	0.0004	0	0	0.0042	0		Fusobacteriaceae	0.0004	0	0	0.0042	0
Bacteriovoracaceae	0.0004	0	0	0.0044	0		Leptotrichiaceae	0.0003	0	0	0.0035	0
Desulfovibrionaceae	0.0004	0	0	0.0044	0		Acholeplasmataceae	0.0003	0	0	0.0014	0
Cytophagaceae	0.0004	0	0	0.0042	0		Enterococcaceae	0.0003	0	0	0.0032	0
Bacillales incertae sedis	0.0003	0	0	0.0032	0		Leuconostocaceae	0.0003	0	0	0.0015	0
Cryomorphaceae	0.0003	0	0	0.0032	0		Legionellaceae	0.0003	0	0	0.0016	0
Parachlamydiaceae	0.0003	0	0	0.0032	0		Phaselicystidaceae	0.0003	0	0	0.0017	0
Coxiellaceae	0.0002	0	0	0.0021	0		Spirulinaceae	0.0003	0	0	0.0024	0
Phyllobacteriaceae	0.0002	0	0	0.0021	0		Gracilibacteraceae	0.0003	0	0	0.0031	0
Sutterellaceae	0.0002	0	0	0.0022	0		Ardenticatenaceae	0.0003	0	0	0.0014	0
Beijerinckiaceae	0.0002	0	0	0.0022	0		Bacteriovoracaceae	0.0003	0	0	0.0016	0
Gloeobacteraceae	0.0002	0	0	0.0022	0		Clostridiales Family XIII. Incertae Sedis	0.0002	0	0	0.0008	0
Cystobacteraceae	0.0002	0	0	0.0022	0		Thermoactinomycetaceae	0.0002	0	0	0.0007	0
Nannocystaceae	0.0002	0	0	0.0021	0		Planctomycetaceae	0.0002	0	0	0.0009	0
Idiomarinaceae	0.0002	0	0	0.0021	0		Caldilineaceae	0.0002	0	0	0.0009	0
Elusimicrobiaceae	0.0002	0	0	0.0022	0		Mycoplasmataceae	0.0002	0	0	0.0008	0
Ectothiorhodospiraceae	0.0002	0	0	0.0021	0		Oceanospirillaceae	0.0002	0	0	0.0011	0
Ardenticatenaceae	0.0002	0	0	0.0021	0		Natranaerobiaceae	0.0002	0	0	0.0021	0
Holophagaceae	0.0002	0	0	0.0021	0		Solibacteraceae	0.0002	0	0	0.001	0
Spirochaetaceae	0.0002	0	0	0.0021	0		Gemmatimonadaceae	0.0002	0	0	0.0014	0
Thermaceae	0.0002	0	0	0.0021	0		Verrucomicrobiaceae	0.0002	0	0	0.0016	0
							unclassified Clostridiales	0.0002	0	0	0.0016	0
							Kiloniellaceae	0.0002	0	0	0.0017	0
							Rikenellaceae	0.0002	0	0	0.0015	0
							Dermabacteraceae	0.0002	0	0	0.0008	0
							Dermacoccaceae	0.0001	0	0	0.0006	0
							Christensenellaceae	0.0001	0	0	0.0003	0
							Dietziaceae	0.0001	0	0	0.0009	0
							Aurantimonadaceae	0.0001	0	0	0.0008	0
							Ardenscatenaceae	0.0001	0	0	0.0007	0
							Chitinophagaceae	0.0001	0	0	0.0007	0
							Pelobacteraceae	0.0001	0	0	0.001	0
							Patulibacteraceae	0.0001	0	0	0.0014	0
							Conexibacteraceae	0.0001	0	0	0.0006	0
							Chthoniobacter	0.0001	0	0	0.0005	0
							Desulfobacteraceae	0.0001	0	0	0.0008	0
							Pseudanabaenaceae	0.0001	0	0	0.0007	0
							Rhodothermaceae	0.0001	0	0	0.0008	0
							Bifidobacteriaceae	0.0001	0	0	0.0008	0
							Gloeobacteraceae	0.0001	0	0	0.0008	0
							Thermodesulfobiaceae	0.0001	0	0	0.0011	0
							Anaplasmataceae	0.0001	0	0	0.0016	0
							Cryptosporangiaceae	0.0001	0	0	0.0005	0
							Geodermatophilaceae	0.0001	0	0	0.0005	0
							Cystobacteraceae	0.0001	0	0	0.0005	0
							Catabacteriaceae	0.0001	0	0	0.0005	0
							Oligoflexaceae	0.0001	0	0	0.0014	0
							Cellulomonadaceae	0.0001	0	0	0.0008	0
							Myxococcaceae	0.0001	0	0	0.0006	0
							Promicromonosporaceae	0.0001	0	0	0.0016	0
							Ectothiorhodospiraceae	0.0001	0	0	0.0008	0
							Microthrixaceae	0.0001	0	0	0.0005	0
							Bryobacter	0.0001	0	0	0.0011	0
							Thermomonosporaceae	0.0001	0	0	0.0014	0
							Hydrogenophilaceae	0.0001	0	0	0.0008	0
							Armatimonadaceae	0.0001	0	0	0.0005	0
							Desulfobulbaceae	0.0001	0	0	0.0007	0
							Caldicoprobacteraceae	0.0001	0	0	0.0007	0
							Succinivibrionaceae	0.0001	0	0	0.001	0
							Holophagaceae	0.0001	0	0	0.0006	0
							Sandaracinaceae	0.0001	0	0	0.0008	0
							Synergistaceae	0.0001	0	0	0.0014	0
							unclassified Rhizobiales	0.0001	0	0	0.0005	0
							unclassified Bifidobacteriales	0.0001	0	0	0.0008	0
