# Supplementary material for: High-Throughput Molecular Characterization of the Microbiome in Breast Implant-Associated Anaplastic Large Cell Lymphoma and Peri-Implant Benign Seromas
Source: Cancers (Basel). 2025 Nov 29;17(23):3839. doi: 10.3390/cancers17233839 (PMC12691165; doi:10.3390/cancers17233839)
Supplement: Supplementary file 1 [file cancers-17-03839-s001.zip › Supplementary Table S3.xlsx]

## Sheet: 16S
Supplementary Table 3: Fisher’s exact test for comparing microbial presence/absence between BIA-ALCL and benign groups
n = number of samples which present the family of interest
n.BIA-ALCL = number of BIA-ALCL samples which present the family of interest
n.Benign = number of benign effusions which present the family of interest
pval = Fisher exact test p-value
16S
BIA-ALCL enrichment						Benign enrichment
Family	n	n.BIA-ALCL	pval	significance		Family	n	n.Benign	pval	significance
Spirulinaceae	7	5	0.14	ns		Aerococcaceae	7	7	0.0028	**
Kineosporiaceae	7	4	0.44	ns		Campylobacteraceae	9	8	0.0058	**
Alcanivoracaceae	7	4	0.44	ns		Erysipelotrichaceae	6	6	0.0085	**
Erythrobacteraceae	3	2	0.46	ns		Methylococcaceae	6	6	0.0085	**
Syntrophaceae	3	2	0.46	ns		Shewanellaceae	6	6	0.0085	**
Nannocystaceae	1	1	0.48	ns		Planococcaceae	8	7	0.017	*
Idiomarinaceae	1	1	0.48	ns		Cytophagaceae	8	7	0.017	*
Elusimicrobiaceae	1	1	0.48	ns		Methylophilaceae	10	8	0.023	*
Parachlamydiaceae	1	1	0.48	ns		Alcaligenaceae	10	8	0.023	*
Cyclobacteriaceae	1	1	0.48	ns		Sinobacteraceae	5	5	0.023	*
Nocardiopsaceae	1	1	0.48	ns		Pasteurellaceae	5	5	0.023	*
Marinifilaceae	1	1	0.48	ns		Veillonellaceae	5	5	0.023	*
Geminicoccus	1	1	0.48	ns		Enterobacteriaceae	12	9	0.024	*
Rubrobacteraceae	1	1	0.48	ns		Chromatiaceae	7	6	0.043	*
Chlorobiaceae	1	1	0.48	ns		Coxiellaceae	7	6	0.043	*
Acetobacteraceae	10	5	0.59	ns		Thermogemmatisporaceae	4	4	0.055	.
Bdellovibrionaceae	8	4	0.61	ns		Helicobacteraceae	4	4	0.055	.
Halomonadaceae	8	4	0.61	ns		Gaiellaceae	4	4	0.055	.
Leptotrichiaceae	6	3	0.63	ns		Planctomycetaceae	4	4	0.055	.
Heliobacteriaceae	6	3	0.63	ns		Mycoplasmataceae	4	4	0.055	.
Geodermatophilaceae	6	3	0.63	ns		Chitinophagaceae	4	4	0.055	.
Phaselicystidaceae	6	3	0.63	ns		unclassified Dehalococcoidia	4	4	0.055	.
Xanthobacteraceae	6	3	0.63	ns		Gemmatimonadaceae	4	4	0.055	.
Enterococcaceae	4	2	0.67	ns		Leuconostocaceae	4	4	0.055	.
Legionellaceae	4	2	0.67	ns		Verrucomicrobiaceae	4	4	0.055	.
Herpetosiphonaceae	4	2	0.67	ns		Rhodobiaceae	4	4	0.055	.
Rickettsiaceae	4	2	0.67	ns		Nitrosomonadaceae	4	4	0.055	.
Corynebacteriaceae	15	7	0.73	ns		Streptomycetaceae	11	8	0.063	.
Coriobacteriaceae	13	6	0.73	ns		Streptococcaceae	18	11	0.09	.
Beijerinckiaceae	2	1	0.74	ns		Propionibacteriaceae	18	11	0.09	.
Sphaerobacteraceae	2	1	0.74	ns		Hyphomonadaceae	6	5	0.094	.
Oligoflexaceae	2	1	0.74	ns		Lactobacillaceae	6	5	0.094	.
Roseiflexaceae	2	1	0.74	ns		Iamiaceae	6	5	0.094	.
Desulfobulbaceae	2	1	0.74	ns		Cryomorphaceae	6	5	0.094	.
Holophagaceae	2	1	0.74	ns		Rhodospirillaceae	6	5	0.094	.
Thermaceae	2	1	0.74	ns		Kofleriaceae	6	5	0.094	.
Crenotrichaceae	2	1	0.74	ns		Spirochaetaceae	6	5	0.094	.
Peptococcaceae	11	5	0.74	ns		Prevotellaceae	8	6	0.12	ns
Nostocaceae	17	8	0.74	ns		Solirubrobacteraceae	8	6	0.12	ns
Bacillaceae	17	8	0.74	ns		Porphyromonadaceae	8	6	0.12	ns
Micromonosporaceae	9	4	0.76	ns		Thermoactinomycetaceae	3	3	0.12	ns
Neisseriaceae	7	3	0.78	ns		Caldilineaceae	3	3	0.12	ns
Pseudomonadaceae	19	9	0.79	ns		Christensenellaceae	3	3	0.12	ns
Patulibacteraceae	5	2	0.82	ns		Dietziaceae	3	3	0.12	ns
Rhodocyclaceae	12	5	0.86	ns		Aurantimonadaceae	3	3	0.12	ns
Clostridiaceae	14	6	0.86	ns		Oceanospirillaceae	3	3	0.12	ns
Hyphomicrobiaceae	14	6	0.86	ns		Ardenscatenaceae	3	3	0.12	ns
Methylobacteriaceae	14	6	0.86	ns		Conexibacteraceae	3	3	0.12	ns
Polyangiaceae	10	4	0.87	ns		Chthoniobacter	3	3	0.12	ns
Lachnospiraceae	16	7	0.87	ns		Desulfobacteraceae	3	3	0.12	ns
Natranaerobiaceae	3	1	0.88	ns		Rhodothermaceae	3	3	0.12	ns
Demequinaceae	3	1	0.88	ns		Nitrospiraceae	3	3	0.12	ns
Gloeobacteraceae	3	1	0.88	ns		Cellulomonadaceae	3	3	0.12	ns
Cystobacteraceae	3	1	0.88	ns		Brevibacteriaceae	3	3	0.12	ns
Ectothiorhodospiraceae	3	1	0.88	ns		Frankiaceae	3	3	0.12	ns
unclassified Clostridiales	3	1	0.88	ns		Saprospiraceae	3	3	0.12	ns
Leptospiraceae	3	1	0.88	ns		Rikenellaceae	3	3	0.12	ns
Gallionellaceae	3	1	0.88	ns		Dermabacteraceae	3	3	0.12	ns
Chromobacteriaceae	8	3	0.88	ns		Nakamurellaceae	3	3	0.12	ns
Geobacteraceae	8	3	0.88	ns		Rhodobacteraceae	16	10	0.13	ns
Intrasporangiaceae	8	3	0.88	ns		Clostridiales Family XI. Incertae Sedis	16	10	0.13	ns
Methylocystaceae	8	3	0.88	ns		Nocardiaceae	10	7	0.13	ns
Bacteroidaceae	6	2	0.91	ns		Carnobacteriaceae	14	9	0.14	ns
Catenulisporaceae	6	2	0.91	ns		Pseudonocardiaceae	14	9	0.14	ns
Acidobacteriaceae	6	2	0.91	ns		Rhizobiaceae	12	8	0.14	ns
Micrococcaceae	18	8	0.91	ns		Phyllobacteriaceae	5	4	0.18	ns
Microbacteriaceae	18	8	0.91	ns		Sutterellaceae	5	4	0.18	ns
unclassified Burkholderiales	13	5	0.94	ns		Bacillales incertae sedis	5	4	0.18	ns
Sphingobacteriaceae	13	5	0.94	ns		Acholeplasmataceae	5	4	0.18	ns
Nocardioidaceae	11	4	0.94	ns		Paenibacillaceae	5	4	0.18	ns
Acidimicrobiaceae	9	3	0.94	ns		Actinomycetaceae	5	4	0.18	ns
Phormidiaceae	9	3	0.94	ns		Bacteriovoracaceae	5	4	0.18	ns
Alteromonadaceae	9	3	0.94	ns		Sphingomonadaceae	19	11	0.21	ns
Eubacteriaceae	9	3	0.94	ns		Aeromonadaceae	7	5	0.22	ns
Clostridiales Family XIII. Incertae Sedis	4	1	0.94	ns		Peptostreptococcaceae	7	5	0.22	ns
Dehalococcoidaceae	4	1	0.94	ns		Acidimicrobiaceae	9	6	0.24	ns
Solibacteraceae	4	1	0.94	ns		Phormidiaceae	9	6	0.24	ns
Bifidobacteriaceae	4	1	0.94	ns		Alteromonadaceae	9	6	0.24	ns
Prochlorococcaceae	4	1	0.94	ns		Eubacteriaceae	9	6	0.24	ns
Microthrixaceae	4	1	0.94	ns		Flavobacteriaceae	17	10	0.26	ns
Ardenticatenaceae	4	1	0.94	ns		Nocardioidaceae	11	7	0.26	ns
Desulfovibrionaceae	4	1	0.94	ns		Desulfuromonadaceae	2	2	0.26	ns
Oxalobacteraceae	15	6	0.95	ns		Sanguibacteraceae	2	2	0.26	ns
Peptoniphilaceae	15	6	0.95	ns		Nitrospinaceae	2	2	0.26	ns
Ruminococcaceae	15	6	0.95	ns		Pelobacteraceae	2	2	0.26	ns
Aeromonadaceae	7	2	0.96	ns		Listeriaceae	2	2	0.26	ns
Peptostreptococcaceae	7	2	0.96	ns		Candidatus Brocadiaceae	2	2	0.26	ns
Flavobacteriaceae	17	7	0.96	ns		Thiotrichaceae	2	2	0.26	ns
Rhizobiaceae	12	4	0.98	ns		Flammeovirgaceae	2	2	0.26	ns
Phyllobacteriaceae	5	1	0.98	ns		Alicyclobacillaceae	2	2	0.26	ns
Sutterellaceae	5	1	0.98	ns		Pseudanabaenaceae	2	2	0.26	ns
Bacillales incertae sedis	5	1	0.98	ns		Thermodesulfobiaceae	2	2	0.26	ns
Acholeplasmataceae	5	1	0.98	ns		Cryptosporangiaceae	2	2	0.26	ns
Paenibacillaceae	5	1	0.98	ns		Verrucomicrobia subdivision 3	2	2	0.26	ns
Actinomycetaceae	5	1	0.98	ns		Catabacteriaceae	2	2	0.26	ns
Bacteriovoracaceae	5	1	0.98	ns		Bryobacter	2	2	0.26	ns
Nocardiaceae	10	3	0.98	ns		Thermomonosporaceae	2	2	0.26	ns
Carnobacteriaceae	14	5	0.98	ns		Hydrogenophilaceae	2	2	0.26	ns
Pseudonocardiaceae	14	5	0.98	ns		Armatimonadaceae	2	2	0.26	ns
Prevotellaceae	8	2	0.98	ns		Gracilibacteraceae	2	2	0.26	ns
Solirubrobacteraceae	8	2	0.98	ns		Succinivibrionaceae	2	2	0.26	ns
Porphyromonadaceae	8	2	0.98	ns		unclassified Oscillatoriales	2	2	0.26	ns
Rhodobacteraceae	16	6	0.99	ns		Synergistaceae	2	2	0.26	ns
Clostridiales Family XI. Incertae Sedis	16	6	0.99	ns		unclassified Rhizobiales	2	2	0.26	ns
Hyphomonadaceae	6	1	0.99	ns		unclassified Burkholderiales	13	8	0.27	ns
Lactobacillaceae	6	1	0.99	ns		Sphingobacteriaceae	13	8	0.27	ns
Iamiaceae	6	1	0.99	ns		Oxalobacteraceae	15	9	0.27	ns
Cryomorphaceae	6	1	0.99	ns		Peptoniphilaceae	15	9	0.27	ns
Rhodospirillaceae	6	1	0.99	ns		Ruminococcaceae	15	9	0.27	ns
Kofleriaceae	6	1	0.99	ns		Clostridiales Family XIII. Incertae Sedis	4	3	0.33	ns
Spirochaetaceae	6	1	0.99	ns		Dehalococcoidaceae	4	3	0.33	ns
Streptomycetaceae	11	3	0.99	ns		Solibacteraceae	4	3	0.33	ns
Chromatiaceae	7	1	1	ns		Bifidobacteriaceae	4	3	0.33	ns
Coxiellaceae	7	1	1	ns		Prochlorococcaceae	4	3	0.33	ns
Enterobacteriaceae	12	3	1	ns		Microthrixaceae	4	3	0.33	ns
Methylophilaceae	10	2	1	ns		Ardenticatenaceae	4	3	0.33	ns
Alcaligenaceae	10	2	1	ns		Desulfovibrionaceae	4	3	0.33	ns
Planococcaceae	8	1	1	ns		Bacteroidaceae	6	4	0.37	ns
Cytophagaceae	8	1	1	ns		Catenulisporaceae	6	4	0.37	ns
Campylobacteraceae	9	1	1	ns		Acidobacteriaceae	6	4	0.37	ns
Bradyrhizobiaceae	20	9	1	ns		Chromobacteriaceae	8	5	0.39	ns
Moraxellaceae	20	9	1	ns		Geobacteraceae	8	5	0.39	ns
Caulobacteraceae	20	9	1	ns		Intrasporangiaceae	8	5	0.39	ns
Burkholderiaceae	21	10	1	ns		Methylocystaceae	8	5	0.39	ns
Staphylococcaceae	20	9	1	ns		Polyangiaceae	10	6	0.41	ns
Comamonadaceae	21	10	1	ns		Rhodocyclaceae	12	7	0.42	ns
Xanthomonadaceae	21	10	1	ns		Clostridiaceae	14	8	0.44	ns
Sphingomonadaceae	19	8	1	ns		Hyphomicrobiaceae	14	8	0.44	ns
Streptococcaceae	18	7	1	ns		Methylobacteriaceae	14	8	0.44	ns
Erysipelotrichaceae	6	0	1	ns		Lachnospiraceae	16	9	0.45	ns
Propionibacteriaceae	18	7	1	ns		Micrococcaceae	18	10	0.46	ns
Desulfuromonadaceae	2	0	1	ns		Microbacteriaceae	18	10	0.46	ns
Thermogemmatisporaceae	4	0	1	ns		Bradyrhizobiaceae	20	11	0.48	ns
Thermoactinomycetaceae	3	0	1	ns		Moraxellaceae	20	11	0.48	ns
Aerococcaceae	7	0	1	ns		Caulobacteraceae	20	11	0.48	ns
Dermacoccaceae	1	0	1	ns		Staphylococcaceae	20	11	0.48	ns
Helicobacteraceae	4	0	1	ns		Dermacoccaceae	1	1	0.52	ns
Gaiellaceae	4	0	1	ns		Thermosporotrichaceae	1	1	0.52	ns
Methylococcaceae	6	0	1	ns		Spirillaceae	1	1	0.52	ns
Planctomycetaceae	4	0	1	ns		Streptosporangiaceae	1	1	0.52	ns
Caldilineaceae	3	0	1	ns		Koribacteraceae	1	1	0.52	ns
Christensenellaceae	3	0	1	ns		Mycobacteriaceae	1	1	0.52	ns
Dietziaceae	3	0	1	ns		Bacillales Family X. Incertae Sedis	1	1	0.52	ns
Sanguibacteraceae	2	0	1	ns		Holosporaceae	1	1	0.52	ns
Nitrospinaceae	2	0	1	ns		Anaplasmataceae	1	1	0.52	ns
Mycoplasmataceae	4	0	1	ns		Thioalkalispiraceae	1	1	0.52	ns
Aurantimonadaceae	3	0	1	ns		Acidaminococcaceae	1	1	0.52	ns
Oceanospirillaceae	3	0	1	ns		Victivallaceae	1	1	0.52	ns
Ardenscatenaceae	3	0	1	ns		Myxococcaceae	1	1	0.52	ns
Shewanellaceae	6	0	1	ns		Promicromonosporaceae	1	1	0.52	ns
Chitinophagaceae	4	0	1	ns		Thermoanaerobacteraceae	1	1	0.52	ns
Pelobacteraceae	2	0	1	ns		Melioribacteraceae	1	1	0.52	ns
Thermosporotrichaceae	1	0	1	ns		Opitutaceae	1	1	0.52	ns
unclassified Dehalococcoidia	4	0	1	ns		Prolixibacteraceae	1	1	0.52	ns
Listeriaceae	2	0	1	ns		Piscirickettsiaceae	1	1	0.52	ns
Spirillaceae	1	0	1	ns		Phycisphaeraceae	1	1	0.52	ns
Gemmatimonadaceae	4	0	1	ns		Caldicoprobacteraceae	1	1	0.52	ns
Streptosporangiaceae	1	0	1	ns		Francisellaceae	1	1	0.52	ns
Conexibacteraceae	3	0	1	ns		Kiloniellaceae	1	1	0.52	ns
Chthoniobacter	3	0	1	ns		Fusobacteriaceae	1	1	0.52	ns
Desulfobacteraceae	3	0	1	ns		Saccharospirillaceae	1	1	0.52	ns
Candidatus Brocadiaceae	2	0	1	ns		Brucellaceae	1	1	0.52	ns
Thiotrichaceae	2	0	1	ns		Sandaracinaceae	1	1	0.52	ns
Koribacteraceae	1	0	1	ns		Vibrionaceae	1	1	0.52	ns
Sinobacteraceae	5	0	1	ns		Sporichthyaceae	1	1	0.52	ns
Flammeovirgaceae	2	0	1	ns		Oscillospiraceae	1	1	0.52	ns
Leuconostocaceae	4	0	1	ns		unclassified Bifidobacteriales	1	1	0.52	ns
Verrucomicrobiaceae	4	0	1	ns		Natranaerobiaceae	3	2	0.54	ns
Alicyclobacillaceae	2	0	1	ns		Demequinaceae	3	2	0.54	ns
Mycobacteriaceae	1	0	1	ns		Gloeobacteraceae	3	2	0.54	ns
Bacillales Family X. Incertae Sedis	1	0	1	ns		Cystobacteraceae	3	2	0.54	ns
Pseudanabaenaceae	2	0	1	ns		Ectothiorhodospiraceae	3	2	0.54	ns
Rhodothermaceae	3	0	1	ns		unclassified Clostridiales	3	2	0.54	ns
Holosporaceae	1	0	1	ns		Leptospiraceae	3	2	0.54	ns
Thermodesulfobiaceae	2	0	1	ns		Gallionellaceae	3	2	0.54	ns
Anaplasmataceae	1	0	1	ns		Patulibacteraceae	5	3	0.55	ns
Cryptosporangiaceae	2	0	1	ns		Neisseriaceae	7	4	0.56	ns
Verrucomicrobia subdivision 3	2	0	1	ns		Micromonosporaceae	9	5	0.58	ns
Thioalkalispiraceae	1	0	1	ns		Peptococcaceae	11	6	0.59	ns
Pasteurellaceae	5	0	1	ns		Coriobacteriaceae	13	7	0.61	ns
Acidaminococcaceae	1	0	1	ns		Corynebacteriaceae	15	8	0.63	ns
Catabacteriaceae	2	0	1	ns		Nostocaceae	17	9	0.67	ns
Nitrospiraceae	3	0	1	ns		Bacillaceae	17	9	0.67	ns
Veillonellaceae	5	0	1	ns		Leptotrichiaceae	6	3	0.73	ns
Cellulomonadaceae	3	0	1	ns		Heliobacteriaceae	6	3	0.73	ns
Victivallaceae	1	0	1	ns		Geodermatophilaceae	6	3	0.73	ns
Myxococcaceae	1	0	1	ns		Phaselicystidaceae	6	3	0.73	ns
Promicromonosporaceae	1	0	1	ns		Xanthobacteraceae	6	3	0.73	ns
Thermoanaerobacteraceae	1	0	1	ns		Bdellovibrionaceae	8	4	0.73	ns
Brevibacteriaceae	3	0	1	ns		Halomonadaceae	8	4	0.73	ns
Melioribacteraceae	1	0	1	ns		Pseudomonadaceae	19	10	0.74	ns
Bryobacter	2	0	1	ns		Acetobacteraceae	10	5	0.74	ns
Thermomonosporaceae	2	0	1	ns		Enterococcaceae	4	2	0.74	ns
Hydrogenophilaceae	2	0	1	ns		Legionellaceae	4	2	0.74	ns
Frankiaceae	3	0	1	ns		Herpetosiphonaceae	4	2	0.74	ns
Saprospiraceae	3	0	1	ns		Rickettsiaceae	4	2	0.74	ns
Opitutaceae	1	0	1	ns		Beijerinckiaceae	2	1	0.79	ns
Armatimonadaceae	2	0	1	ns		Sphaerobacteraceae	2	1	0.79	ns
Prolixibacteraceae	1	0	1	ns		Oligoflexaceae	2	1	0.79	ns
Gracilibacteraceae	2	0	1	ns		Roseiflexaceae	2	1	0.79	ns
Piscirickettsiaceae	1	0	1	ns		Desulfobulbaceae	2	1	0.79	ns
Rhodobiaceae	4	0	1	ns		Holophagaceae	2	1	0.79	ns
Phycisphaeraceae	1	0	1	ns		Thermaceae	2	1	0.79	ns
Caldicoprobacteraceae	1	0	1	ns		Crenotrichaceae	2	1	0.79	ns
Succinivibrionaceae	2	0	1	ns		Kineosporiaceae	7	3	0.86	ns
Francisellaceae	1	0	1	ns		Alcanivoracaceae	7	3	0.86	ns
Kiloniellaceae	1	0	1	ns		Erythrobacteraceae	3	1	0.91	ns
unclassified Oscillatoriales	2	0	1	ns		Syntrophaceae	3	1	0.91	ns
Fusobacteriaceae	1	0	1	ns		Spirulinaceae	7	2	0.98	ns
Saccharospirillaceae	1	0	1	ns		Burkholderiaceae	21	11	1	ns
Rikenellaceae	3	0	1	ns		Comamonadaceae	21	11	1	ns
Brucellaceae	1	0	1	ns		Xanthomonadaceae	21	11	1	ns
Sandaracinaceae	1	0	1	ns		Nannocystaceae	1	0	1	ns
Vibrionaceae	1	0	1	ns		Idiomarinaceae	1	0	1	ns
Sporichthyaceae	1	0	1	ns		Elusimicrobiaceae	1	0	1	ns
Synergistaceae	2	0	1	ns		Parachlamydiaceae	1	0	1	ns
Dermabacteraceae	3	0	1	ns		Cyclobacteriaceae	1	0	1	ns
unclassified Rhizobiales	2	0	1	ns		Nocardiopsaceae	1	0	1	ns
Nitrosomonadaceae	4	0	1	ns		Marinifilaceae	1	0	1	ns
Nakamurellaceae	3	0	1	ns		Geminicoccus	1	0	1	ns
Oscillospiraceae	1	0	1	ns		Rubrobacteraceae	1	0	1	ns
unclassified Bifidobacteriales	1	0	1	ns		Chlorobiaceae	1	0	1	ns

## Sheet: WIMP
Supplementary Table 3: Fisher’s exact test for comparing microbial presence/absence between BIA-ALCL and benign groups
n = number of samples which present the family of interest
n.BI A= number of BIA samples which present the family of interest
pval = Fisher exact test p-value
WIMP
Family	n	n.BIA	pval	significance
Weeksellaceae	3	3	0.078	ns
Siphoviridae	7	5	0.11	ns
Sporomusaceae	2	2	0.19	ns
Propionibacteriaceae	17	9	0.22	ns
Streptococcaceae	8	5	0.22	ns
Malasseziaceae	9	5	0.36	ns
Flavobacteriaceae	5	3	0.41	ns
Sclerotiniaceae	5	3	0.41	ns
Lachnospiraceae	3	2	0.43	ns
Rhizobiaceae	3	2	0.43	ns
Saccharomycetaceae	3	2	0.43	ns
Actinomycetaceae	1	1	0.45	ns
Alcanivoracaceae	1	1	0.45	ns
Azospirillaceae	1	1	0.45	ns
Campylobacteraceae	1	1	0.45	ns
Candidatus Korobacteraceae	1	1	0.45	ns
Carnobacteriaceae	1	1	0.45	ns
Chitinibacteraceae	1	1	0.45	ns
Chitinophagaceae	1	1	0.45	ns
Chromatiaceae	1	1	0.45	ns
Comamonadaceae	1	1	0.45	ns
Desulfosarcinaceae	1	1	0.45	ns
Desulfovibrionaceae	1	1	0.45	ns
Hymenobacteraceae	1	1	0.45	ns
Lawsonellaceae	1	1	0.45	ns
Microbacteriaceae	1	1	0.45	ns
Microcystaceae	1	1	0.45	ns
Microviridae	1	1	0.45	ns
Mycoplasmataceae	1	1	0.45	ns
Nocardiaceae	1	1	0.45	ns
Nocardioidaceae	1	1	0.45	ns
Parachlamydiaceae	1	1	0.45	ns
Peptostreptococcaceae	1	1	0.45	ns
Pseudonocardiaceae	1	1	0.45	ns
Shewanellaceae	1	1	0.45	ns
Sphaerotilaceae	1	1	0.45	ns
Sphingobacteriaceae	1	1	0.45	ns
Sulfolobaceae	1	1	0.45	ns
Tannerellaceae	1	1	0.45	ns
Veillonellaceae	1	1	0.45	ns
Enterobacteriaceae	6	3	0.58	ns
Nostocaceae	4	2	0.63	ns
Paenibacillaceae	4	2	0.63	ns
Aeromonadaceae	2	1	0.71	ns
Alcaligenaceae	2	1	0.71	ns
Bacillaceae	2	1	0.71	ns
Bacillidae	2	1	0.71	ns
Borreliaceae	2	1	0.71	ns
Burkholderiaceae	2	1	0.71	ns
Erwiniaceae	2	1	0.71	ns
Fusobacteriaceae	2	1	0.71	ns
Morganellaceae	2	1	0.71	ns
Orthoherpesviridae	2	1	0.71	ns
Pichiaceae	2	1	0.71	ns
Retroviridae	2	1	0.71	ns
Clostridiaceae	7	3	0.73	ns
Staphylococcaceae	16	7	0.77	ns
Pasteurellaceae	5	2	0.78	ns
Moraxellaceae	10	4	0.82	ns
Bacteroidaceae	3	1	0.86	ns
Corynebacteriaceae	3	1	0.86	ns
Lactobacillaceae	3	1	0.86	ns
Pseudomonadaceae	6	1	0.99	ns
Alteromonadaceae	1	0	1	ns
Anaplasmataceae	1	0	1	ns
Arcobacteraceae	1	0	1	ns
Candidatus Pelagibacteraceae	1	0	1	ns
Chaetomiaceae	1	0	1	ns
Coccidae	1	0	1	ns
Ectothiorhodospiraceae	1	0	1	ns
Enterococcaceae	2	0	1	ns
Entomoplasmataceae	1	0	1	ns
Francisellaceae	1	0	1	ns
Gemellaceae	1	0	1	ns
Geminocystaceae	1	0	1	ns
Halomonadaceae	1	0	1	ns
Leadbetterellaceae	1	0	1	ns
Leptospiraceae	1	0	1	ns
Listeriaceae	1	0	1	ns
Metamycoplasmataceae	1	0	1	ns
Methylobacteriaceae	1	0	1	ns
Methylocystaceae	1	0	1	ns
Micrococcaceae	3	0	1	ns
Mycobacteriaceae	1	0	1	ns
Neisseriaceae	1	0	1	ns
Oxalobacteraceae	1	0	1	ns
Paracoccaceae	1	0	1	ns
Peptoniphilaceae	2	0	1	ns
Roseobacteraceae	1	0	1	ns
Sphingomonadaceae	1	0	1	ns
Streptomycetaceae	2	0	1	ns
Synechococcaceae	1	0	1	ns
Thermoanaerobacteraceae	2	0	1	ns
Trichocomaceae	1	0	1	ns
Vibrionaceae	2	0	1	ns
				ns
				ns
				ns
				ns
				ns
				ns
				ns
				ns
				ns
				ns
				ns
				ns
				ns
				ns
				ns
				ns
				ns
				ns
				ns
				ns
				ns
				ns
				ns
				ns
				ns
				ns
				ns
				ns
				ns
				ns
				ns
				ns
				ns
				ns
				ns
				ns
				ns
				ns
				ns
				ns
				ns
				ns
				ns
				ns
				ns
				ns
				ns
				ns
				ns
				ns
				ns
				ns
				ns
				ns
				ns
				ns
				ns
				ns
				ns
				ns
				ns
				ns
				ns
				ns
				ns
				ns
				ns
				ns
				ns
				ns
				ns
				ns
				ns
				ns
				ns
				ns
				ns
				ns
				ns
				ns
				ns
				ns
				ns
				ns
				ns
				ns
				ns
				ns
				ns
				ns
				ns
				ns
				ns
				ns
				ns
				ns
				ns
				ns
				ns
				ns
				ns
				ns
				ns
				ns
				ns
				ns
				ns
				ns
				ns
				ns
				ns
				ns
				ns
				ns
				ns
				ns
				ns
				ns
				ns
				ns
				ns
				ns
				ns
				ns
				ns
				ns
				ns
