# Supplementary material for: High-Throughput Molecular Characterization of the Microbiome in Breast Implant-Associated Anaplastic Large Cell Lymphoma and Peri-Implant Benign Seromas
Source: Cancers (Basel). 2025 Nov 29;17(23):3839. doi: 10.3390/cancers17233839 (PMC12691165; doi:10.3390/cancers17233839)
Supplement: Supplementary file 1 [file cancers-17-03839-s001.zip › Supplementary Table S4.xlsx]

## Sheet: Foglio1
Supplementary Table 4: Differential ambundance analysis beteen BI-ALCL and benign samples
ANCOMBC output
WIMP
		BI-ALCL UP							Benign UP
taxon	logFC	p-val	ss_pass	p_update	significance		taxon	logFC	p-val	ss_pass	p_update	significance
Clostridiaceae	1.781	0.0047	TRUE	0.0047	**		Pasteurellaceae	-1.067	0.019	TRUE	0.019	*
Sporomusaceae	2.59	0.079	TRUE	0.079			Nostocaceae	-1.442	0.03	TRUE	0.03	*
							Paenibacillaceae	-0.828	0.073	TRUE	0.073
							Staphylococcaceae	-0.598	0.073	TRUE	0.073
16S
		BI-ALCL UP							Benign UP
taxon	logFC	p	ss_pass	p_update	significance		taxon	logFC	p	ss_pass	p_update	significance
Halomonadaceae	1.146	0.0098	TRUE	0.0098	**		Peptococcaceae	-1.098	0.0041	TRUE	0.0041	**
Geodermatophilaceae	0.944	0.013	TRUE	0.013	*		Veillonellaceae	-1.226	0.0051	TRUE	0.0051	**
Paenibacillaceae	1.59	0.013	TRUE	0.013	*		Nostocaceae	-1.295	0.0077	TRUE	0.0077	**
Enterococcaceae	1.892	0.021	TRUE	0.021	*		Spirochaetaceae	-1.116	0.0079	TRUE	0.0079	**
Alcanivoracaceae	1.009	0.022	TRUE	0.022	*		Clostridiaceae	-1.186	0.009	TRUE	0.009	**
Acetobacteraceae	0.918	0.028	TRUE	0.028	*		unclassified Burkholderiales	-0.789	0.014	TRUE	0.014	*
Prochlorococcaceae	1.612	0.029	TRUE	0.029	*		Neisseriaceae	-1.117	0.016	TRUE	0.016	*
Bifidobacteriaceae	1.048	0.042	TRUE	0.042	*		Lachnospiraceae	-0.895	0.017	TRUE	0.017	*
Microthrixaceae	0.968	0.048	TRUE	0.048	*		Pseudomonadaceae	-1.519	0.021	TRUE	0.021	*
Kofleriaceae	0.709	0.059	TRUE	0.059			Bacillales incertae sedis	-0.998	0.022	TRUE	0.022	*
Patulibacteraceae	0.671	0.082	TRUE	0.082			Brevibacteriaceae	-1.516	0.023	TRUE	0.023	*
Acidobacteriaceae	0.588	0.086	TRUE	0.086			Kineosporiaceae	-0.79	0.026	TRUE	0.026	*
unclassified Clostridiales	1.656	0.09	TRUE	0.09			Coriobacteriaceae	-0.696	0.026	TRUE	0.026	*
							Catenulisporaceae	-1.029	0.03	TRUE	0.03	*
							Xanthobacteraceae	-0.739	0.03	TRUE	0.03	*
							Geobacteraceae	-0.702	0.03	TRUE	0.03	*
							Sutterellaceae	-0.937	0.031	TRUE	0.031	*
							Bacteroidaceae	-0.726	0.038	TRUE	0.038	*
							Alteromonadaceae	-0.698	0.041	TRUE	0.041	*
							Nitrosomonadaceae	-0.818	0.044	TRUE	0.044	*
							Cryomorphaceae	-0.711	0.048	TRUE	0.048	*
							Nocardioidaceae	-0.733	0.048	TRUE	0.048	*
							Gaiellaceae	-0.743	0.053	TRUE	0.053
							Spirulinaceae	-0.563	0.058	TRUE	0.058
							Nakamurellaceae	-0.966	0.058	TRUE	0.058
							Burkholderiaceae	-0.808	0.068	TRUE	0.068
							Ardenticatenaceae	-0.785	0.081	TRUE	0.081
							Desulfovibrionaceae	-0.777	0.083	TRUE	0.083
							Phyllobacteriaceae	-0.713	0.087	TRUE	0.087
							Prevotellaceae	-0.556	0.091	TRUE	0.091
							Corynebacteriaceae	-0.574	0.092	TRUE	0.092
							Ruminococcaceae	-0.564	0.097	TRUE	0.097
							Rhodocyclaceae	-0.511	0.099	TRUE	0.099
